# Supplementary material for: Subterranean mammals show convergent regression in ocular genes and enhancers, along with adaptation to tunneling
Source: eLife. 2017 Oct 16;6:e25884. doi: 10.7554/eLife.25884 (PMC5643096; doi:10.7554/eLife.25884)
Supplement: Supplementary file 1. — The genome-wide ranking of genes whose rates are positively associated with the subterranean branches was identified on the basis of the Mann-Whitney U test p-values (column 2) that were significant at a FDR of 15% under a permutation-based FDR correction procedure (column 3). Other columns list brief gene descriptions (4), known biological function (5), tissue specificity if any (6), known disease links (7), the predominant evolutionary mode on subterranean branches as decided with codon models (8, see Materials and methods), and the subterranean species containing genetic lesions in the corresponding protein-coding sequences (9). [file elife-25884-supp1.xlsx]

## Sheet: Table S1 Accelerated
Supplemental Table S1: Subterranean-accelerated Genes
The genome-wide ranking of genes whose rates are positively associated with the subterranean branches was identified based on the Mann-Whitney U test p-values (column 2) that were significant at a FDR of 15% under a permutation-based FDR correction procedure (column 3). Other columns list brief gene descriptions (4), known biological function (5), tissue specificity if any (6), known disease link…
Gene	P-value	Q-value	Gene description	Function	Tissue	Disease links	Positive Selection in Mammals (Table S5)	Genetic lesions in mole species (Table S6)	References
LIM2	0.000843559	0.00840084	lens intrinsic membrane protein 2	lens fiber cell membrane protein	lens	presenile cataract	no	Cape_golden_mole	http://www.ncbi.nlm.nih.gov/pubmed/21775657/
CRYBB3	0.000867519	0.00840084	crystallin, beta B3	lens-specific crystallin	lens	nuclear cataracts, ar, congenital cataracts, ad	no	Cape_golden_mole, Naked_mole_rat	http://www.ncbi.nlm.nih.gov/pubmed/15914629
ROM1	0.000963222	0.00840084	retinal outer segment membrane protein 1	photoreceptor-specific gene family member encoding an integral membrane protein found in the photoreceptor disk rim of the eye. Forms homodimers or can heterodimerize with another photoreceptor, retinal degeneration slow (RDS). It is essential for disk morphogenesis, and may also function as an adhesion molecule involved in the stabilization and compaction of outer segment disks or in the mainten…	retina	retinitis pigmentosa, ad	Positive selection	Cape_golden_mole, Starnosed_mole, Blind_mole_rat	http://www.ncbi.nlm.nih.gov/pubmed/8202715
CRYBA1	0.000978816	0.00840084	crystallin, beta A1	lens-specific crystallin	lens	zonular cataract with sutural opacities, ad, nuclear cataracts and lamellar cataracts	no	Cape_golden_mole, Starnosed_mole, Blind_mole_rat	http://www.ncbi.nlm.nih.gov/pubmed/9788845
CRYGC	0.00118734	0.019802	crystallin, gamma C	lens-specific crystallin	lens	Coppock-like cataract, zonular pulverulent cataract, microcornea and nuclear cataracts	no		http://www.ncbi.nlm.nih.gov/pubmed/10521291
CRYBB2	0.00127695	0.0257692	crystallin, beta B2	lens-specific crystallin	lens	congenital cataracts - coppock-like cataract, cerulean cataracts, posterior subcapsular cataracts, coronary cataracts, microphthalmia	no		http://www.ncbi.nlm.nih.gov/pubmed/10634616
GPR89B	0.00129553	0.0257692	G protein-coupled receptor 89B	anion channel essential for normal acidification of the Golgi apparatus		skin abnormalities when knocked out in skin	no		http://www.ncbi.nlm.nih.gov/pubmed/22572823
GNAT1	0.00132872	0.0257692	rod cell-specific G protein, subunit alpha	transducin complex contains _-transducin that is found only in rods. Rods are responsible for vision in low-light conditions. When light enters the eye, a rod cell protein called rhodopsin is turned on (activated), which then activates _-transducin. Once activated, _-transducin breaks away from the transducin complex in order to activate another protein called cGMP-PDE, which triggers a series of…	retina	congenital nightblindness	no		http://www.ncbi.nlm.nih.gov/pubmed/17584859
GPR89A	0.00134249	0.0257692	G protein-coupled receptor 89A	anion channel essential for normal acidification of the Golgi apparatus		skin abnormalities when knocked out in skin	no		http://www.ncbi.nlm.nih.gov/pubmed/22572823
NRL	0.00137624	0.0257692	neural retina leucine zipper	responsible for expression of rhodopsin in retina (expressed in early lens)	retina	retinitis pigmentosa, ad	no		http://www.ncbi.nlm.nih.gov/pubmed/9344665
CRYGS	0.00145677	0.0276573	crystallin, gamma S	lens-specific crystallin	lens	congenital cortical cataracts, ad	no	Cape_golden_mole, Starnosed_mole	http://www.ncbi.nlm.nih.gov/pubmed/16141006
GRM6	0.00149656	0.0276573	metabotropic glutamate receptor 6, required for normal vision	expressed in bipolar and RGCs	retina	congenital night blindness, ar, high myopia	no		http://www.ncbi.nlm.nih.gov/pubmed/22008250
GBX2	0.00165142	0.0359574	gastrulation brain homeobox 2	transcription factor responsible for patterning of the cortical and thalamic axons			no		http://www.ncbi.nlm.nih.gov/pubmed/11967891
LGSN	0.00171268	0.0359574	lengsin, lens protein with glutamine synthetase domain	high-throughput sequencing of an adult human lens cDNA library, cloned GLULD1 and called lengsin. The deduced 509-amino acid protein most closely resembles glutamine synthetase type I (GLUL). GLULD1 is among the most abundant cDNAs identified in adult lens, and EST database analysis show GLULD1 is among the most abundant noncrystallin mRNAs in human lens. By RT-PCR analysis of total RNA from huma…	lens		no	Cape_golden_mole, Starnosed_mole, Naked_mole_rat, Blind_mole_rat	http://www.ncbi.nlm.nih.gov/pubmed/17010935
CRYBB1	0.00182567	0.0434243	crystallin, beta B1	lens-specific crystallin	lens	pulverulent cataract, ad, and autosomal recessive congenital cataract	no	Cape_golden_mole, Starnosed_mole, Blind_mole_rat	http://www.ncbi.nlm.nih.gov/pubmed/23508780
KLHDC3	0.00185559	0.0434243	kelch domain containing 3	meiotic recombination factor, high expression in brain (GTEx dataset)			no		http://www.ncbi.nlm.nih.gov/pubmed/12755172/
KRT81	0.00185559	0.0434243	keratin 81	type II cuticular kertain found primarily in the cortex of hair filaments	hair and nails	monilethrix (dominant hair disease)	no	Starnosed_mole, Naked_mole_rat	http://www.omim.org/entry/602153
WDFY1	0.00191808	0.0434243	WD repeat and FYVE domain containing 1	endosomal protein for PI3K signaling	ubiquitous		no		http://www.ncbi.nlm.nih.gov/pubmed/11739631/
KRT9	0.00194962	0.0441097	keratin 9, specific to palms of hands and soles of feet	Keratin 9 (K9) is a type I intermediate filament protein whose expression is confined to the suprabasal layers of the palmoplantar epidermis. Mouse mutant has abnormal foot pad morphology.	palmar skin	epidermolytic palmoplantar keratoderma	Positive selection	Cape_golden_mole, Naked_mole_rat, Blind_mole_rat	http://www.omim.org/entry/607606
POMP	0.00198626	0.0441097	proteasome maturation protein	Molecular chaperone essential for the assembly of standard proteasomes and immunoproteasomes.	ubiquitous	keratosis linearis with ichthyosis congenita and sclerosing keratoderma (KLICK syndrome), only associated disease	no		https://www.ncbi.nlm.nih.gov/pubmed/20226437
RRH	0.00200937	0.0441097	retinal pigment epithelium-derived rhodopsin homolog	may play a role in retinal pigment epithelium physiology either by detecting light directly or by monitoring the concentration of retinoids or other photoreceptor-derived compounds.	retina		no
DPCD	0.00200937	0.0441097	deleted in primary ciliary dyskinesia	DPCD expression increases during ciliated cell differentiation. Complete coding sequence of DPCD was sequenced from 51 unrelated PCD patients. No disease-causing mutations were confirmed; however, one variant could not be excluded. Therefore, DPCD remains a novel candidate gene for PCD.	eye	primary cilia dyskinesia PCD	no		http://www.ncbi.nlm.nih.gov/pubmed/14630615
RAD54L	0.00217477	0.0561404	RAD54-like (S. cerevisiae)	repair of DNA double-strand breaks via homologous recombination	ubiquitous		no
TATDN1	0.00235257	0.0683693	TatD DNase domain containing 1		ubiquitous		no
ITLN2	0.00243962	0.0683693	intelectin 2	may play a role in the defense system against pathogens	small intestine (GTEx dataset)		Positive selection	Cape_golden_mole, Starnosed_mole, Naked_mole_rat	https://www.ncbi.nlm.nih.gov/pubmed/15265922
STX3	0.00244624	0.0683693	syntaxin 3	targeted to the apical membrane of epithelial cells where it forms clusters and is important in establishing and maintaining polarity necessary for protein trafficking involving vesicle fusion and exocytosis	ubiquitous	congenital cataracts and intellectual disability	no		http://www.ncbi.nlm.nih.gov/pubmed/25358429
SKIV2L	0.00254359	0.0736851	superkiller viralicidic activity 2-like (homolog of S. cerevisiae SKI2)	encodes a DEAD box protein and may be involved in antiviral activity by blocking translation of poly(A) deficient mRNAs	ubiquitous	age-related macular degeneration, trichohepatoenteric syndrome 2	no		http://www.ncbi.nlm.nih.gov/pubmed/23260260
DPY19L1	0.00254359	0.0736851	dpy-19-like 1 (C. elegans)	probable C-mannosyltransferase	ubiquitous		Positive selection
TFPT	0.00266208	0.0745075	TCF3 (E2A) fusion partner (in childhood Leukemia)	putative regulatory component of the chromatin remodeling INO80 complex which is involved in transcriptional regulation, DNA replication and probably DNA repair	ubiquitous		no		http://www.ncbi.nlm.nih.gov/pubmed/17041757
RS1	0.0027487	0.0745075	retinoschisin 1	extracellular protein involved in organization of the retina	retina	juvenile retinoschisin, X-linked	no		http://www.ncbi.nlm.nih.gov/pubmed/9326935
RBM42	0.00286901	0.0855698	RNA binding motif protein 42				no
ATP5G2	0.00320489	0.113833	ATP synthase, H+ transporting, mitochondrial Fo complex, subunit C2, nuclear gene encoding mitochondrial protein				Positive selection	Cape_golden_mole
VPS39	0.00320489	0.113833	vacuolar protein sorting 39 homolog (S. cerevisiae)	promote clustering and fusion of late endosomes and lysosomes and act as adaptor protein that modulates the TGFbeta response by coupling the TGFbeta receptor complex to the Smad pathway			no		http://www.ncbi.nlm.nih.gov/pubmed/23167963
ABCC9	0.00335751	0.113833	ATP-binding cassette, sub-family C (CFTR/MRP), member 9				no
AGER	0.00335751	0.113833	advanced glycosylation end product-specific receptor	advanced glycosylation end product (AGE) receptor encoded by this gene is a member of the immunoglobulin superfamily of cell surface receptors. It is a multiligand receptor, and besides AGE, interacts with other molecules implicated in homeostasis, development, and inflammation, and certain diseases, such as diabetes and Alzheimer's disease			Positive selection
RGS7	0.00335751	0.113833	regulator of G-protein signaling 7				no	Cape_golden_mole
MPP4	0.00352519	0.118087	membrane protein, palmitoylated 4	membrane-associated guanylate kinase (MAGUK) proteins function as scaffold proteins contributing to cell polarity and organizing signal transducers at the neuronal synapse membrane. The MAGUK protein Mpp4 is located in the retinal outer plexiform layer (OPL) at the presynaptic plasma membrane and presynaptic vesicles of photoreceptors. Additionally, it is located at the outer limiting membrane (O…	retina	retinopathy, mild	no	Cape_golden_mole, Naked_mole_rat, Blind_mole_rat	http://www.ncbi.nlm.nih.gov/pubmed/16520334
CNGA1	0.0037291	0.138817	cyclic nucleotide gated channel alpha 1	phototransduction protein along with another protein forms a cGMP-gated cation channel in the plasma membrane allowing depolarization of rod photoreceptors. Last step	retina	retinitis pigmentosa, ad	Positive selection		http://www.ncbi.nlm.nih.gov/pubmed/12362048
GPBAR1	0.00381852	0.138817	G protein-coupled bile acid receptor 1	.			no
GLIPR2	0.00385237	0.138817	GLI pathogenesis-related 2	epithelial-mesenchymal transitions			no		http://www.ncbi.nlm.nih.gov/pubmed/24204846
PPAP2C	0.00392103	0.139158	phosphatidic acid phosphatase type 2C	.			no
RNF220	0.00401943	0.139158	ring finger protein 220	.			no
GNB3	0.00401943	0.139158	guanine nucleotide binding protein (G protein), beta polypeptide 3	expressed in retinal bipolar cells for switching them from OFF to ON. Target of thyroid hormone TH	retina		no		http://www.ncbi.nlm.nih.gov/pubmed/12454992
PARD3B	0.00401943	0.139158	par-3 partitioning defective 3 homolog B (C. elegans)	.			Positive selection
KRTAP17-1	0.00407286	0.141205	keratin associated protein 17-1, hair shaft	This protein is a member of the keratin-associated protein (KAP) family. In the hair cortex, hair keratin intermediate filaments are embedded in an interfilamentous matrix, consisting of hair keratin-associated proteins (KRTAP), which are essential for the formation of a rigid and resistant hair shaft through their extensive disulfide bond cross-linking with abundant cysteine residues of hair ker…			Positive selection
VAX2	0.00413285	0.141205	ventral anterior homeobox 2	homeodomain protein that ventralizes the vertebrate eye field by repressing transcription of the Pax6. Phosphorylation drives it out from nucleus to cytoplasm where it cannot repress Pax6.			no	Starnosed_mole	http://www.ncbi.nlm.nih.gov/pubmed/17043310
CACNA1F	0.00420691	0.141205	calcium channel, voltage-dependent, L type, alpha 1F subunit	multipass transmembrane protein that functions as an alpha-1 subunit of the voltage-dependent calcium channel, which mediates the influx of calcium ions into the cell		cone-rod dystrophy	no	Cape_golden_mole, Blind_mole_rat	http://www.ncbi.nlm.nih.gov/pubmed/23776498
CPEB2	0.00423123	0.141205	Cytoplasmic polyadenylation element-binding protein 2				no
HRASLS	0.00423323	0.141205	HRAS-like suppressor	.			Positive selection	Cape_golden_mole, Naked_mole_rat
MIA	0.00423323	0.141205	melanoma inhibitory activity	.			Positive selection
LCTL	0.00431486	0.141205	lactase-like protein	glycosidase activity is improbable because key catalytic residue is changed in all mammals			no	Cape_golden_mole, Starnosed_mole, Naked_mole_rat, Blind_mole_rat
BTBD7	0.00433012	0.141205	BTB (POZ) domain containing 7	.			no	Naked_mole_rat
PITX2	0.00433012	0.141205	paired-like homeodomain 2	member of the RIEG/PITX homeobox family that is in the bicoid class of homeodomain proteins.		Axenfeld-Rieger syndrome	no		http://www.ncbi.nlm.nih.gov/pubmed/24390743
B3GNT4	0.0045087	0.143874	UDP-GlcNAc:betaGal beta-1,3-N-acetylglucosaminyltransferase 4	.			Positive selection	Starnosed_mole, Blind_mole_rat
KRT12	0.00459079	0.148791	keratin 12, corneal epithemlium	corneal epithelium acts as a barrier to help prevent foreign materials, such as dust and bacteria, from entering the eye. The keratin 12 protein partners with another keratin protein, keratin 3, to form molecules known as intermediate filaments. These filaments assemble into strong networks that provide strength and resilience to the corneal epithelium.		Meesmann corneal dystrophy	Positive selection	Cape_golden_mole, Starnosed_mole, Blind_mole_rat	http://www.ncbi.nlm.nih.gov/pubmed/25282612
COL4A4	0.00886376	>0.15	collagen, type IV, alpha 4 (COL4A4)	This gene encodes one of the six subunits of type IV collagen, the major structural component of basement membranes. This particular collagen IV subunit, however, is only found in a subset of basement membranes.		Alport disease, keratoconus. Mutations in this gene are associated with type II autosomal recessive Alport syndrome (hereditary glomerulonephropathy) and with familial benign hematuria (thin basement membrane disease).	Positive selection		http://www.ncbi.nlm.nih.gov/pubmed/24052634	http://www.ncbi.nlm.nih.gov/pubmed/7987396	http://www.ncbi.nlm.nih.gov/pubmed/20029656
COL4A5	0.0338288	>0.15	collagen, type IV, alpha 5 (COL4A5)	This gene encodes one of the six subunits of type IV collagen, the major structural component of basement membranes. This particular collagen IV subunit, however, is only found in a subset of basement membranes.		Alport disease, keratoconus. Mutations in this gene are associated with type II autosomal recessive Alport syndrome (hereditary glomerulonephropathy) and with familial benign hematuria (thin basement membrane disease).			http://www.ncbi.nlm.nih.gov/pubmed/20378821
COL4A3	0.0941097	>0.15	collagen, type IV, alpha 3 (Goodpasture antigen) (COL4A3)	This gene encodes one of the six subunits of type IV collagen, the major structural component of basement membranes. This particular collagen IV subunit, however, is only found in a subset of basement membranes.		Alport disease, keratoconus. Mutations in this gene are associated with type II autosomal recessive Alport syndrome (hereditary glomerulonephropathy) and with familial benign hematuria (thin basement membrane disease).			http://www.ncbi.nlm.nih.gov/pubmed/24052634	http://www.ncbi.nlm.nih.gov/pubmed/20029656
