# Supplementary material for: Subterranean mammals show convergent regression in ocular genes and enhancers, along with adaptation to tunneling
Source: eLife. 2017 Oct 16;6:e25884. doi: 10.7554/eLife.25884 (PMC5643096; doi:10.7554/eLife.25884)
Supplement: Supplementary file 2 — The subterranean-accelerated genes were strongly associated with specific Gene Ontology terms representing functional categories. This table presents the GO term identifier (column 1), description (column 2), the p-value representing the significance of the degree of enrichment of genes in that category among mole-accelerated genes relative to the entire set (3), the multiple test-corrected p-value (4), the degree of enrichment in the accelerated set relative to the entire set (5), the number of genes in that category in the entire analyzed gene set (6), the number of genes in the accelerated set (7), the number of genes in that category in the accelerated gene set (8), and the corresponding gene names (9). [file elife-25884-supp2.xlsx]

## Sheet: Table S2 Acc. Funct. Enrich
Supplemental Table S2: Functional Enrichment in Subterranean-accelerated Genes
The subterranean-accelerated genes were strongly associated with specific Gene Ontology terms representing functional categories. This table presents the GO term identifier (column 1), description (column 2), the p-value representing the significance of the degree of enrichment of genes in that category among mole-accelerated genes relative to the entire set (3), the multiple test-corrected p-val…
Gene Ontology Annotations
Process GO Term	Description	P-value	FDR q-value	Enrichment	Total number of genes	#genes associated with term	#foreground genes	#foreground genes associated with term	Genes
GO:0007601	visual perception	6.84e-16	1.02e-11	23.16	17562	193	55	14	[CNGA1 - cyclic nucleotide gated channel alpha 1, ROM1 - retinal outer segment membrane protein 1, RRH - retinal pigment epithelium-derived rhodopsin homolog, GNAT1 - guanine nucleotide binding protein (g protein), alpha transducing activity polypeptide 1, CACNA1F - calcium channel, voltage-dependent, l type, alpha 1f subunit, CRYBA1 - crystallin, beta a1, VAX2 - ventral anterior homeobox 2, CRYB…
GO:0050953	sensory perception of light stimulus	9.12e-16	6.82e-12	22.69	17562	197	55	14	[CNGA1 - cyclic nucleotide gated channel alpha 1, ROM1 - retinal outer segment membrane protein 1, RRH - retinal pigment epithelium-derived rhodopsin homolog, GNAT1 - guanine nucleotide binding protein (g protein), alpha transducing activity polypeptide 1, CACNA1F - calcium channel, voltage-dependent, l type, alpha 1f subunit, CRYBA1 - crystallin, beta a1, VAX2 - ventral anterior homeobox 2, CRYB…
GO:0007600	sensory perception	5.83e-10	2.91e-06	8.47	17562	528	55	14	[CNGA1 - cyclic nucleotide gated channel alpha 1, ROM1 - retinal outer segment membrane protein 1, RRH - retinal pigment epithelium-derived rhodopsin homolog, GNAT1 - guanine nucleotide binding protein (g protein), alpha transducing activity polypeptide 1, CRYBA1 - crystallin, beta a1, CACNA1F - calcium channel, voltage-dependent, l type, alpha 1f subunit, VAX2 - ventral anterior homeobox 2, CRYB…
GO:0050877	neurological system process	1.75e-07	0.000653	5.39	17562	829	55	14	[CNGA1 - cyclic nucleotide gated channel alpha 1, ROM1 - retinal outer segment membrane protein 1, RRH - retinal pigment epithelium-derived rhodopsin homolog, GNAT1 - guanine nucleotide binding protein (g protein), alpha transducing activity polypeptide 1, CACNA1F - calcium channel, voltage-dependent, l type, alpha 1f subunit, CRYBA1 - crystallin, beta a1, VAX2 - ventral anterior homeobox 2, CRYB…
GO:0009583	detection of light stimulus	7.04e-07	0.0021	29.57	17562	54	55	5	[CNGA1 - cyclic nucleotide gated channel alpha 1, RRH - retinal pigment epithelium-derived rhodopsin homolog, GRM6 - glutamate receptor, metabotropic 6, GNAT1 - guanine nucleotide binding protein (g protein), alpha transducing activity polypeptide 1, CACNA1F - calcium channel, voltage-dependent, l type, alpha 1f subunit]
GO:0050962	detection of light stimulus involved in sensory perception	1.92e-05	0.0477	56.35	17562	17	55	3	[GRM6 - glutamate receptor, metabotropic 6, GNAT1 - guanine nucleotide binding protein (g protein), alpha transducing activity polypeptide 1, CACNA1F - calcium channel, voltage-dependent, l type, alpha 1f subunit]
GO:0050908	detection of light stimulus involved in visual perception	1.92e-05	0.0409	56.35	17562	17	55	3	[GRM6 - glutamate receptor, metabotropic 6, GNAT1 - guanine nucleotide binding protein (g protein), alpha transducing activity polypeptide 1, CACNA1F - calcium channel, voltage-dependent, l type, alpha 1f subunit]
GO:0009581	detection of external stimulus	2.49e-05	0.0466	14.38	17562	111	55	5	[CNGA1 - cyclic nucleotide gated channel alpha 1, RRH - retinal pigment epithelium-derived rhodopsin homolog, GRM6 - glutamate receptor, metabotropic 6, GNAT1 - guanine nucleotide binding protein (g protein), alpha transducing activity polypeptide 1, CACNA1F - calcium channel, voltage-dependent, l type, alpha 1f subunit]
GO:0009582	detection of abiotic stimulus	2.83e-05	0.0471	14	17562	114	55	5	[CNGA1 - cyclic nucleotide gated channel alpha 1, RRH - retinal pigment epithelium-derived rhodopsin homolog, GRM6 - glutamate receptor, metabotropic 6, GNAT1 - guanine nucleotide binding protein (g protein), alpha transducing activity polypeptide 1, CACNA1F - calcium channel, voltage-dependent, l type, alpha 1f subunit]
GO:0003008	system process	3.29e-05	0.0492	3.45	17562	1297	55	14	[CNGA1 - cyclic nucleotide gated channel alpha 1, ROM1 - retinal outer segment membrane protein 1, RRH - retinal pigment epithelium-derived rhodopsin homolog, GNAT1 - guanine nucleotide binding protein (g protein), alpha transducing activity polypeptide 1, CACNA1F - calcium channel, voltage-dependent, l type, alpha 1f subunit, CRYBA1 - crystallin, beta a1, VAX2 - ventral anterior homeobox 2, CRYB…
GO:0009584	detection of visible light	8.06e-05	0.11	35.48	17562	27	55	3	[GRM6 - glutamate receptor, metabotropic 6, GNAT1 - guanine nucleotide binding protein (g protein), alpha transducing activity polypeptide 1, CACNA1F - calcium channel, voltage-dependent, l type, alpha 1f subunit]
GO:0002088	lens development in camera-type eye	0.0001	0.125	33.03	17562	29	55	3	[LIM2 - lens intrinsic membrane protein 2, 19kda, CRYGS - crystallin, gamma s, CRYBA1 - crystallin, beta a1]
Function GO Term	Description	P-value	FDR q-value	Enrichment	Total number of genes	#genes associated with term	#foreground genes	#foreground genes associated with term	Genes
GO:0005212	structural constituent of eye lens	9.73e-14	4.37e-10	117.64	17562	19	55	7	[CRYBB1 - crystallin, beta b1, CRYBB2 - crystallin, beta b2, CRYBB3 - crystallin, beta b3, CRYGC - crystallin, gamma c, LIM2 - lens intrinsic membrane protein 2, 19kda, CRYGS - crystallin, gamma s, CRYBA1 - crystallin, beta a1]
GO:0005198	structural molecule activity	3.87e-05	0.087	4.75	17562	672	55	10	[CRYBB1 - crystallin, beta b1, CRYBB2 - crystallin, beta b2, CRYBB3 - crystallin, beta b3, CRYGC - crystallin, gamma c, KRT9 - keratin 9, KRT81 - keratin 81, KRT12 - keratin 12, LIM2 - lens intrinsic membrane protein 2, 19kda, CRYGS - crystallin, gamma s, CRYBA1 - crystallin, beta a1]
Component GO Term	Description	P-value	FDR q-value	Enrichment	Total number of genes	#genes associated with term	#foreground genes	#foreground genes associated with term	Genes
GO:0042622	photoreceptor outer segment membrane	6.25e-06	0.0115	79.89	17562	53	55	3	[CNGA1 - cyclic nucleotide gated channel alpha 1, ROM1 - retinal outer segment membrane protein 1, OPN1LW - opsin 1 (cone pigments), long-wave-sensitive, GNAT1 - guanine nucleotide binding protein (g protein), alpha transducing activity polypeptide 1, GNAT2 - guanine nucleotide binding protein (g protein), alpha transducing activity polypeptide 2]
GO terms enriched in genes accelerated in control species
GO Term	Description	P-value	FDR q-value	Enrichment	Total number of genes	#genes associated with term	#foreground genes	#foreground genes associated with term	Genes
GO:0002332	transitional stage B cell differentiation	0.000512	1	1951.33	17562	1	10	1	[ABL1 - c-abl oncogene 1, non-receptor tyrosine kinase]
GO:0002333	transitional one stage B cell differentiation	0.000512	1	1951.33	17562	1	10	1	[ABL1 - c-abl oncogene 1, non-receptor tyrosine kinase]
GO:1904618	positive regulation of actin binding	0.000512	1	1951.33	17562	1	10	1	[ABL1 - c-abl oncogene 1, non-receptor tyrosine kinase]
GO:1904531	positive regulation of actin filament binding	0.000512	1	1951.33	17562	1	10	1	[ABL1 - c-abl oncogene 1, non-receptor tyrosine kinase]
