# Supplementary material for: Subterranean mammals show convergent regression in ocular genes and enhancers, along with adaptation to tunneling
Source: eLife. 2017 Oct 16;6:e25884. doi: 10.7554/eLife.25884 (PMC5643096; doi:10.7554/eLife.25884)
Supplement: Supplementary file 3. — The genome-wide ranking of genes whose rates are negatively associated with the subterranean branches was identified based on the Mann-Whitney U test p-values (column 2) that are significant at a FDR of 15% under a permutation-based FDR correction procedure (column 3). Column 4 lists brief gene descriptions. [file elife-25884-supp3.xlsx]

## Sheet: Table S3 Decelerated
Supplemental Table S3: Subterranean-decelerated Genes
The genome-wide ranking of genes whose rates are negatively associated with the subterranean branches was identified based on the Mann-Whitney U test p-values (column 2) that were significant at a FDR of 15% under a permutation-based FDR correction procedure (column 3). Column 4 lists brief gene descriptions.
Gene	P-value	Q-value	Gene Description
CHST8	0.000885349	0.0144014	carbohydrate (N-acetylgalactosamine 4-0) sulfotransferase 8 (CHST8)
PRKACA	0.000995552	0.0189519	protein kinase, cAMP-dependent, catalytic, alpha (PRKACA)
NDFIP2	0.0010474	0.0189519	Nedd4 family interacting protein 2 (NDFIP2)
AMOTL2	0.0010474	0.0189519	angiomotin like 2 (AMOTL2)
SLC22A20	0.00118733	0.0212821	solute carrier family 22, member 20 (SLC22A20), non-coding RNA.
NSFL1C	0.00134249	0.0358036	NSFL1 (p97) cofactor (p47) (NSFL1C)
TRAPPC1	0.00134249	0.0358036	trafficking protein particle complex 1 (TRAPPC1)
CA12	0.00134249	0.0358036	carbonic anhydrase XII (CA12)
TTC21A	0.00149656	0.0358036	tetratricopeptide repeat domain 21A (TTC21A)
YBX1	0.00149656	0.0358036	Y box binding protein 1 (YBX1)
FGF5	0.00149656	0.0358036	fibroblast growth factor 5 (FGF5)
LRTM2	0.00157996	0.0358036	leucine-rich repeats and transmembrane domains 2 (LRTM2)
TRIM66	0.00157996	0.0358036	tripartite motif containing 66 (TRIM66)
SUDS3	0.00157996	0.0358036	suppressor of defective silencing 3 homolog (S. cerevisiae) (SUDS3)
EPHB1	0.00157996	0.0358036	EPH receptor B1 (EPHB1)
SLC1A6	0.00158666	0.0358036	solute carrier family 1 (high affinity aspartate/glutamate transporter), member 6 (SLC1A6)
TWSG1	0.00162651	0.0358036	twisted gastrulation homolog 1 (Drosophila) (TWSG1)
GCNT4	0.00162651	0.0358036	glucosaminyl (N-acetyl) transferase 4, core 2 (GCNT4)
GPR75	0.00162651	0.0358036	G protein-coupled receptor 75 (GPR75)
KCNA7	0.00165142	0.0358036	potassium voltage-gated channel, shaker-related subfamily, member 7 (KCNA7)
CYP4F22	0.0016771	0.0358036	cytochrome P450, family 4, subfamily F, polypeptide 22 (CYP4F22)
CPEB4	0.00171268	0.0358036	cytoplasmic polyadenylation element binding protein 4 (CPEB4)
XKR4	0.00173224	0.0358036	XK, Kell blood group complex subunit-related family, member 4 (XKR4)
C2orf61	0.00185559	0.0358036	chromosome 2 open reading frame 61 (C2orf61)
BCAS2	0.00185559	0.0358036	breast carcinoma amplified sequence 2 (BCAS2)
ALS2CR8	0.00185559	0.0358036	amyotrophic lateral sclerosis 2 (juvenile) chromosome region, candidate 8 (ALS2CR8)
TMPRSS11D	0.00185559	0.0358036	transmembrane protease, serine 11D (TMPRSS11D)
CHST12	0.00185874	0.0358036	carbohydrate (chondroitin 4) sulfotransferase 12 (CHST12)
CPSF6	0.00191808	0.0358036	cleavage and polyadenylation specificity factor subunit 6
SUB1	0.00191808	0.0358036	SUB1 homolog (S. cerevisiae) (SUB1)
ITIH2	0.00191808	0.0358036	inter-alpha-trypsin inhibitor heavy chain 2 (ITIH2)
APH1B	0.00191808	0.0358036	APH1B gamma secretase subunit (APH1B)
MAX	0.00200937	0.0358036	MYC associated factor X (MAX)
DEDD	0.00200937	0.0358036	death effector domain containing (DEDD)
ZFHX4	0.00200937	0.0358036	zinc finger homeobox 4 (ZFHX4)
ZDHHC20	0.00200937	0.0358036	zinc finger, DHHC-type containing 20 (ZDHHC20)
HRH2	0.00200937	0.0358036	histamine receptor H2 (HRH2)
BACH2	0.00200937	0.0358036	BTB and CNC homology 1, basic leucine zipper transcription factor 2 (BACH2)
ANKRD61	0.00200937	0.0358036
ANKMY2	0.00200937	0.0358036	ankyrin repeat and MYND domain containing 2 (ANKMY2)
RPL13A	0.00208121	0.0358036	ribosomal protein L13a (RPL13A)
CHMP2B	0.00208121	0.0358036	charged multivesicular body protein 2B (CHMP2B)
SZRD1	0.00208121	0.0358036	SUZ RNA binding domain containing 1 (SZRD1)
ZFP3	0.00208121	0.0358036	ZFP3 zinc finger protein (ZFP3)
ELAVL3	0.00215972	0.0358036	ELAV (embryonic lethal, abnormal vision, Drosophila)-like 3 (Hu antigen C) (ELAVL3)
SCN5A	0.00217477	0.0358036	sodium channel, voltage-gated, type V, alpha subunit (SCN5A)
CASK	0.00217477	0.0358036
MAP1B	0.00217477	0.0358036	microtubule-associated protein 1B (MAP1B)
GPR87	0.00217477	0.0358036	G protein-coupled receptor 87 (GPR87)
FNDC5	0.00217477	0.0358036	fibronectin type III domain containing 5 (FNDC5)
IKZF1	0.00225697	0.0358036	IKAROS family zinc finger 1 (Ikaros) (IKZF1)
AADACL2	0.00232476	0.0358036	arylacetamide deacetylase-like 2 (AADACL2)
SERPINA3	0.00234059	0.0358036	serpin peptidase inhibitor, clade A (alpha-1 antiproteinase, antitrypsin), member 3 (SERPINA3)
DEGS2	0.00234697	0.0358036	delta(4)-desaturase, sphingolipid 2 (DEGS2)
PRKG1	0.00235257	0.0358036	protein kinase, cGMP-dependent, type I (PRKG1)
RAG1	0.00235257	0.0358036	recombination activating gene 1 (RAG1)
TNNC1	0.00235257	0.0358036	troponin C type 1 (slow) (TNNC1)
ALPL	0.00235257	0.0358036	alkaline phosphatase, liver/bone/kidney (ALPL)
MAST4	0.00235257	0.0358036	microtubule associated serine/threonine kinase family member 4 (MAST4)
SF3B3	0.00235257	0.0358036
KDM5B	0.00235257	0.0358036	lysine (K)-specific demethylase 5B (KDM5B)
KCNK13	0.00235257	0.0358036	potassium channel, subfamily K, member 13 (KCNK13)
SLC27A6	0.00235257	0.0358036	solute carrier family 27 (fatty acid transporter), member 6 (SLC27A6)
TRPC1	0.00235257	0.0358036	transient receptor potential cation channel, subfamily C, member 1 (TRPC1)
FAM124A	0.00254359	0.0358036	family with sequence similarity 124A (FAM124A)
PACRG	0.00254359	0.0358036	PARK2 co-regulated (PACRG)
IBSP	0.00254359	0.0358036	integrin-binding sialoprotein (IBSP)
KDSR	0.00254359	0.0358036	3-ketodihydrosphingosine reductase (KDSR)
NDC80	0.00254359	0.0358036	NDC80 kinetochore complex component (NDC80)
FAM159B	0.00254898	0.0358036	family with sequence similarity 159, member B (FAM159B)
CALML3	0.00254898	0.0358036	calmodulin-like 3 (CALML3)
TLX3	0.00266208	0.0358036	T-cell leukemia homeobox 3 (TLX3)
OR1N1	0.00269103	0.0358036	olfactory receptor, family 1, subfamily N, member 1 (OR1N1)
AASDHPPT	0.0027487	0.0358036	aminoadipate-semialdehyde dehydrogenase-phosphopantetheinyl transferase (AASDHPPT)
ZNF609	0.0027487	0.0358036	zinc finger protein 609 (ZNF609)
GHSR	0.0027487	0.0358036	growth hormone secretagogue receptor (GHSR)a
CCDC108	0.0027487	0.0358036	coiled-coil domain containing 108 (CCDC108)
CCDC151	0.00276677	0.0358036	coiled-coil domain containing 151 (CCDC151)
GPRIN1	0.00276677	0.0358036	G protein regulated inducer of neurite outgrowth 1 (GPRIN1)
CTSL2	0.00283613	0.0358036	cathepsin L2 (CTSL2)
RHBDL2	0.00286901	0.0358036	rhomboid, veinlet-like 2 (Drosophila) (RHBDL2)
ZDHHC4	0.00286901	0.0358036	zinc finger, DHHC-type containing 4 (ZDHHC4)
SUN1	0.00289564	0.0358036	Sad1 and UNC84 domain containing 1 (SUN1)
ESYT3	0.00296881	0.0358036	extended synaptotagmin-like protein 3 (ESYT3)
SLC17A2	0.00296881	0.0358036	solute carrier family 17 (sodium phosphate), member 2 (SLC17A2)
PAPL	0.00296881	0.0358036	iron/zinc purple acid phosphatase-like protein (PAPL)
C11orf63	0.00296881	0.0358036	chromosome 11 open reading frame 63 (C11orf63)
AREG	0.00296881	0.0358036	amphiregulin (AREG)
KIF24	0.00296881	0.0358036	kinesin family member 24 (KIF24)
HMGB1	0.00300144	0.0358036	high mobility group box 1 (HMGB1)
ZFAND2A	0.00308032	0.0358036	zinc finger, AN1-type domain 2A (ZFAND2A)
BRAP	0.00310451	0.0358036	BRCA1 associated protein (BRAP)
WDR6	0.00320489	0.0358692	WD repeat domain 6 (WDR6)
DDI2	0.00320489	0.0358692	DNA-damage inducible 1 homolog 2 (S. cerevisiae) (DDI2)
IPO4	0.00320489	0.0358692	importin 4 (IPO4)
NOP58	0.00320489	0.0358692	NOP58 ribonucleoprotein (NOP58)
ARFIP2	0.00320489	0.0358692	ADP-ribosylation factor interacting protein 2 (ARFIP2)
SP9	0.00325055	0.0358692	Sp9 transcription factor (SP9)
APOE	0.00325413	0.0358692	apolipoprotein E (APOE)
DDX18	0.00325413	0.0358692	DEAD (Asp-Glu-Ala-Asp) box polypeptide 18 (DDX18)
DCP1B	0.00335751	0.0358692	decapping mRNA 1B (DCP1B)
SEC14L4	0.00335751	0.0358692	SEC14-like 4 (S. cerevisiae) (SEC14L4)
GPR161	0.00335751	0.0358692	G protein-coupled receptor 161 (GPR161)
IFT43	0.00335751	0.0358692	intraflagellar transport 43 homolog (Chlamydomonas) (IFT43)
ABCG2	0.00341974	0.0358692	ATP-binding cassette, sub-family G (WHITE), member 2 (ABCG2)
UBA7	0.00345797	0.0358692	ubiquitin-like modifier activating enzyme 7 (UBA7)
TCN2	0.00345797	0.0358692	transcobalamin II (TCN2)
ABHD17A	0.00352607	0.0363636	abhydrolase domain containing 17A (ABHD17A)
SELE	0.00352607	0.0363636	selectin E (SELE)
ACER3	0.00362915	0.0380899	alkaline ceramidase 3 (ACER3)
LATS2	0.00362915	0.0380899	large tumor suppressor kinase 2 (LATS2)
GPNMB	0.00362915	0.0380899	glycoprotein (transmembrane) nmb (GPNMB)
LOXL2	0.00362915	0.0380899	lysyl oxidase-like 2 (LOXL2)
FAM26E	0.00362915	0.0380899	family with sequence similarity 26, member E (FAM26E)
ALAS1	0.00362915	0.0380899	aminolevulinate, delta-, synthase 1 (ALAS1), nuclear gene encoding mitochondrial protein
PPIB	0.00362915	0.0380899	peptidylprolyl isomerase B (cyclophilin B) (PPIB)
GTF2IRD1	0.00371295	0.0380899	GTF2I repeat domain containing 1 (GTF2IRD1)
ZNF281	0.00371295	0.0380899	zinc finger protein 281 (ZNF281)
WDFY3	0.0037291	0.0393001	WD repeat and FYVE domain containing 3 (WDFY3)
CTR9	0.0037291	0.0393001	Ctr9, Paf1/RNA polymerase II complex component, homolog (S. cerevisiae) (CTR9)
SNAI1	0.0037291	0.0393001	snail family zinc finger 1 (SNAI1)
BCOR	0.0037291	0.0393001	BCL6 corepressor (BCOR)
ADCY3	0.0037291	0.0393001	adenylate cyclase 3 (ADCY3)
OR5L1	0.00379752	0.0393001	olfactory receptor, family 5, subfamily L, member 1 (OR5L1)
OR5M10	0.00380925	0.0393001	olfactory receptor, family 5, subfamily M, member 10 (OR5M10)
DLEC1	0.00381852	0.0393001	deleted in lung and esophageal cancer 1 (DLEC1), transcript variant DLEC1-S3
SLC38A3	0.00392064	0.0393001	solute carrier family 38, member 3 (SLC38A3)
AMBN	0.00392064	0.0393001	ameloblastin (enamel matrix protein) (AMBN)
ZNF462	0.00392064	0.0393001	zinc finger protein 462 (ZNF462)
OR8D4	0.00392103	0.0393001	olfactory receptor, family 8, subfamily D, member 4 (OR8D4)
LOC729177	0.00393157	0.0393001	uncharacterized LOC729177 (LOC729177), non-coding RNA.
MBNL1-AS1	0.00394775	0.0393001	MBNL1 antisense RNA 1 (MBNL1-AS1), non-coding RNA.
RTN4	0.00401943	0.0393001	reticulon 4 (RTN4)
GLB1L2	0.00401943	0.0393001	galactosidase, beta 1-like 2 (GLB1L2)
SEC14L2	0.00401943	0.0393001	SEC14-like 2 (S. cerevisiae) (SEC14L2)
RBM17	0.00402884	0.0407481	RNA binding motif protein 17 (RBM17)
THSD1	0.00413285	0.0410869	thrombospondin, type I, domain containing 1 (THSD1)
RAI1	0.00413285	0.0410869	retinoic acid induced 1 (RAI1)
HPR	0.00413285	0.0410869
GPR113	0.00413285	0.0410869	G protein-coupled receptor 113 (GPR113)
CASP14	0.00413285	0.0410869	caspase 14, apoptosis-related cysteine peptidase (CASP14)
TAC1	0.00420691	0.0410869	tachykinin, precursor 1 (TAC1), transcript variant beta
EPHX3	0.00423323	0.0422757	epoxide hydrolase 3 (EPHX3)
ZBTB5	0.00423323	0.0422757	zinc finger and BTB domain containing 5 (ZBTB5)
PAG1	0.00423323	0.0422757	phosphoprotein associated with glycosphingolipid microdomains 1 (PAG1)
ESRRB	0.00423323	0.0422757	estrogen-related receptor beta (ESRRB)
LGR6	0.00423323	0.0422757	leucine-rich repeat containing G protein-coupled receptor 6 (LGR6)
SLC10A4	0.00423323	0.0422757	solute carrier family 10 (sodium/bile acid cotransporter family), member 4 (SLC10A4)
BCL2L11	0.00423323	0.0422757	BCL2-like 11 (apoptosis facilitator) (BCL2L11)
GAB2	0.00433012	0.0422757	GRB2-associated binding protein 2 (GAB2)
OTUD5	0.00433012	0.0422757	OTU domain containing 5 (OTUD5)
NOD1	0.00433012	0.0422757	nucleotide-binding oligomerization domain containing 1 (NOD1)
KLHL13	0.00433012	0.0422757	kelch-like family member 13 (KLHL13)
ZSWIM3	0.00433012	0.0422757	zinc finger, SWIM-type containing 3 (ZSWIM3)
IDI1	0.00441529	0.0436628	isopentenyl-diphosphate delta isomerase 1 (IDI1)
ADARB2	0.00447049	0.0436628	adenosine deaminase, RNA-specific, B2 (non-functional) (ADARB2)
SERPINB7	0.00447049	0.0436628	serpin peptidase inhibitor, clade B (ovalbumin), member 7 (SERPINB7)
VRTN	0.00447049	0.0436628	vertebrae development associated (VRTN)
PFKP	0.00447049	0.0436628	phosphofructokinase, platelet (PFKP)
OR4F17	0.00447157	0.0436628
ZSCAN30	0.00452629	0.0436628	zinc finger and SCAN domain containing 30 (ZSCAN30)
EPGN	0.00456826	0.0436628	epithelial mitogen (EPGN)
HINT1	0.00463273	0.0451347	histidine triad nucleotide binding protein 1 (HINT1)
NCAM1	0.00466244	0.0487565	neural cell adhesion molecule 1 (NCAM1)
CDC14B	0.00466244	0.0487565	cell division cycle 14B (CDC14B)
FOXO1	0.00466244	0.0487565	forkhead box O1 (FOXO1)
SLC16A11	0.00466244	0.0487565	solute carrier family 16, member 11 (monocarboxylic acid transporter 11) (SLC16A11)
ACTN1	0.00466244	0.0487565	actinin, alpha 1 (ACTN1)
MAP6	0.00466244	0.0487565	microtubule-associated protein 6 (MAP6)
CAMKMT	0.00466244	0.0487565	calmodulin-lysine N-methyltransferase (CAMKMT)
SRP68	0.00466244	0.0487565	signal recognition particle 68kDa (SRP68)
FOXI1	0.00466244	0.0487565	forkhead box I1 (FOXI1)
PRKAR1B	0.00466545	0.0487565	protein kinase, cAMP-dependent, regulatory, type I, beta (PRKAR1B)
PHOX2B	0.00471075	0.0487565	paired-like homeobox 2b (PHOX2B)
NAV1	0.00483292	0.0487565	neuron navigator 1 (NAV1)
IL1RN	0.00483292	0.0487565	interleukin 1 receptor antagonist (IL1RN)
GNA15	0.00483292	0.0487565	guanine nucleotide binding protein (G protein), alpha 15 (Gq class) (GNA15)
LPL	0.00492713	0.0487565	lipoprotein lipase (LPL)
ITIH5	0.00492713	0.0487565	inter-alpha-trypsin inhibitor heavy chain family, member 5 (ITIH5)
TSKU	0.00492713	0.0487565	tsukushi, small leucine rich proteoglycan (TSKU)
ATP6V1E1	0.00492713	0.0487565	ATPase, H+ transporting, lysosomal 31kDa, V1 subunit E1 (ATP6V1E1)
NCDN	0.00492713	0.0487565	neurochondrin (NCDN)
OLFML2B	0.00492713	0.0487565	olfactomedin-like 2B (OLFML2B)
ATP6V1B1	0.00492713	0.0487565	ATPase, H+ transporting, lysosomal 56/58kDa, V1 subunit B1 (ATP6V1B1)
SLC29A4	0.00492884	0.0487565	solute carrier family 29 (nucleoside transporters), member 4 (SLC29A4)
ZNF300	0.00495767	0.0487565	zinc finger protein 300 (ZNF300)
TCF21	0.00500614	0.0487565	transcription factor 21 (TCF21)
ARL6	0.00500614	0.0487565	ADP-ribosylation factor-like 6 (ARL6)
CP	0.00501768	0.0487565	ceruloplasmin (ferroxidase) (CP)
SOX15	0.00501768	0.0487565	SRY (sex determining region Y)-box 15 (SOX15)
MUT	0.00501768	0.0487565	methylmalonyl CoA mutase (MUT), nuclear gene encoding mitochondrial protein
DUSP27	0.00501768	0.0487565	dual specificity phosphatase 27 (putative) (DUSP27)
CCDC89	0.00501768	0.0487565	coiled-coil domain containing 89 (CCDC89)
DIP2C	0.00501768	0.0487565	DIP2 disco-interacting protein 2 homolog C (Drosophila) (DIP2C)
LRP10	0.00501768	0.0487565	low density lipoprotein receptor-related protein 10 (LRP10)
HP	0.00501768	0.0487565	haptoglobin (HP)
WIZ	0.00501768	0.0487565	widely interspaced zinc finger motifs (WIZ)
REST	0.00501768	0.0487565	RE1-silencing transcription factor (REST)
MMP20	0.00501768	0.0487565	matrix metallopeptidase 20 (MMP20)
SAMD5	0.00507487	0.0487565	sterile alpha motif domain containing 5 (SAMD5)
DARC	0.00509219	0.0487565	Duffy blood group, chemokine receptor (DARC)
C8orf4	0.00509219	0.0487565	chromosome 8 open reading frame 4 (C8orf4)
RAB11FIP1	0.00522175	0.0487565	RAB11 family interacting protein 1 (class I) (RAB11FIP1)
HTR1B	0.00522175	0.0487565	5-hydroxytryptamine (serotonin) receptor 1B, G protein-coupled (HTR1B)
SPATA19	0.00522175	0.0487565	spermatogenesis associated 19 (SPATA19)
CACNA1S	0.00522175	0.0487565	calcium channel, voltage-dependent, L type, alpha 1S subunit (CACNA1S)
A2M	0.00531131	0.0487565	alpha-2-macroglobulin (A2M)
TBCB	0.00531131	0.0487565	tubulin folding cofactor B (TBCB)
PRDM14	0.00531131	0.0487565	PR domain containing 14 (PRDM14)
SFMBT2	0.00531131	0.0487565	Scm-like with four mbt domains 2 (SFMBT2)
LOC284454	0.00539237	0.0493989	uncharacterized LOC284454 (LOC284454), non-coding RNA.
SERPINC1	0.00539722	0.0493989	serpin peptidase inhibitor, clade C (antithrombin), member 1 (SERPINC1)
SLC6A15	0.00539722	0.0493989	solute carrier family 6 (neutral amino acid transporter), member 15 (SLC6A15)
PLEKHH2	0.00539722	0.0493989	pleckstrin homology domain containing, family H (with MyTH4 domain) member 2 (PLEKHH2)
ATP13A3	0.00539722	0.0493989	ATPase type 13A3 (ATP13A3)
GRM5	0.00539722	0.0493989	glutamate receptor, metabotropic 5 (GRM5), transcript variant a
BHMT2	0.00539722	0.0493989	betaine--homocysteine S-methyltransferase 2 (BHMT2)
DNAJB13	0.00539722	0.0493989	DnaJ (Hsp40) homolog, subfamily B, member 13 (DNAJB13)
GTPBP10	0.00539722	0.0493989	GTP-binding protein 10 (putative) (GTPBP10)
OR4F4	0.00543012	0.0505188	olfactory receptor, family 4, subfamily F, member 4 (OR4F4)
OR5H1	0.005518	0.0514433	olfactory receptor, family 5, subfamily H, member 1 (OR5H1)
ALDH3B2	0.00556172	0.0518998	aldehyde dehydrogenase 3 family, member B2 (ALDH3B2)
CITED1	0.00556172	0.0518998	Cbp/p300-interacting transactivator, with Glu/Asp-rich carboxy-terminal domain, 1 (CITED1)
AP4S1	0.00556172	0.0518998	adaptor-related protein complex 4, sigma 1 subunit (AP4S1)
EGFEM1P	0.00556172	0.0518998	EGF-like and EMI domain containing 1, pseudogene (EGFEM1P), non-coding RNA.
UGT2B15	0.00558362	0.0518998
GPER	0.0056366	0.0518998	G protein-coupled estrogen receptor 1 (GPER)
TBX19	0.00563862	0.0518998	T-box 19 (TBX19)
C1QBP	0.00563862	0.0518998	complement component 1, q subcomponent binding protein (C1QBP), nuclear gene encoding mitochondrial protein
BDH2	0.00563862	0.0518998	3-hydroxybutyrate dehydrogenase, type 2 (BDH2)
SEMA3F	0.00567655	0.0518998	sema domain, immunoglobulin domain (Ig), short basic domain, secreted, (semaphorin) 3F (SEMA3F)
HENMT1	0.00572235	0.0518998	HEN1 methyltransferase homolog 1 (Arabidopsis) (HENMT1)
ACAA2	0.00572235	0.0518998	acetyl-CoA acyltransferase 2 (ACAA2), nuclear gene encoding mitochondrial protein
ACADSB	0.00572235	0.0518998	acyl-CoA dehydrogenase, short/branched chain (ACADSB), nuclear gene encoding mitochondrial protein
SCUBE2	0.00572235	0.0518998	signal peptide, CUB domain, EGF-like 2 (SCUBE2)
PAIP1	0.00572235	0.0518998	poly(A) binding protein interacting protein 1 (PAIP1)
MPLKIP	0.00572235	0.0518998	M-phase specific PLK1 interacting protein (MPLKIP)
LRRD1	0.0058025	0.0518998	leucine-rich repeats and death domain containing 1 (LRRD1)
RBPMS	0.0058025	0.0518998	RNA binding protein with multiple splicing (RBPMS)
POU2F3	0.0058025	0.0518998	POU class 2 homeobox 3 (POU2F3)
RNF181	0.0058025	0.0518998	ring finger protein 181 (RNF181)
ADAMTS8	0.0058025	0.0518998	ADAM metallopeptidase with thrombospondin type 1 motif, 8 (ADAMTS8)
TMEM143	0.0058025	0.0518998	transmembrane protein 143 (TMEM143)
ATXN1L	0.0058025	0.0518998	ataxin 1-like (ATXN1L)
LRP2	0.0058025	0.0518998	low density lipoprotein receptor-related protein 2 (LRP2)
NPAT	0.0058025	0.0518998	nuclear protein, ataxia-telangiectasia locus (NPAT)
SIDT1	0.0058025	0.0518998	SID1 transmembrane family, member 1 (SIDT1)
KCNC1	0.0058025	0.0518998	potassium voltage-gated channel, Shaw-related subfamily, member 1 (KCNC1), transcript variant A
MBOAT4	0.0058025	0.0518998	membrane bound O-acyltransferase domain containing 4 (MBOAT4)
ZBTB4	0.0058025	0.0518998	zinc finger and BTB domain containing 4 (ZBTB4)
AKAP12	0.0058025	0.0518998	A kinase (PRKA) anchor protein 12 (AKAP12)
LNPEP	0.0058025	0.0518998	leucyl/cystinyl aminopeptidase (LNPEP)
SASS6	0.0058025	0.0518998	spindle assembly 6 homolog (C. elegans) (SASS6)
KMT2A	0.0058025	0.0518998	lysine (K)-specific methyltransferase 2A (KMT2A)
HMP19	0.00594025	0.0518998	HMP19 protein (HMP19)
STC2	0.00594025	0.0518998	stanniocalcin 2 (STC2)
OR1L4	0.00600503	0.0524438	olfactory receptor, family 1, subfamily L, member 4 (OR1L4)
ANKK1	0.00600503	0.0524438	ankyrin repeat and kinase domain containing 1 (ANKK1)
IGFBP2	0.00600503	0.0524438	insulin-like growth factor binding protein 2, 36kDa (IGFBP2)
YTHDF1	0.00606997	0.0524438	YTH domain family, member 1 (YTHDF1)
RLN3	0.00606997	0.0524438	relaxin 3 (RLN3)
TMEM97	0.00606997	0.0524438	transmembrane protein 97 (TMEM97)
2017-09-12	0.00608528	0.0524438	NA
PROK1	0.00608528	0.0524438	prokineticin 1 (PROK1)
TFAP2C	0.00608528	0.0524438	transcription factor AP-2 gamma (activating enhancer binding protein 2 gamma) (TFAP2C)
GLOD4	0.00608528	0.0524438	glyoxalase domain containing 4 (GLOD4)
OR2F2	0.00608528	0.0524438	olfactory receptor, family 2, subfamily F, member 2 (OR2F2)
NTN1	0.00608528	0.0524438	netrin 1 (NTN1)
HUNK	0.00616185	0.0524438	hormonally up-regulated Neu-associated kinase (HUNK)
SLC6A12	0.00616185	0.0524438	solute carrier family 6 (neurotransmitter transporter, betaine/GABA), member 12 (SLC6A12)
OSCP1	0.00616185	0.0524438	organic solute carrier partner 1 (OSCP1)
TBX3	0.00616185	0.0524438	T-box 3 (TBX3)
CDH3	0.00616185	0.0524438	cadherin 3, type 1, P-cadherin (placental) (CDH3)
ABHD14A	0.00616185	0.0524438	abhydrolase domain containing 14A (ABHD14A)
DNPEP	0.00616185	0.0524438	aspartyl aminopeptidase (DNPEP)
SPECC1	0.00616185	0.0524438	sperm antigen with calponin homology and coiled-coil domains 1 (SPECC1)
ACSM2B	0.00616699	0.0524438	acyl-CoA synthetase medium-chain family member 2B (ACSM2B)
FAM50B	0.00616699	0.0524438	family with sequence similarity 50, member B (FAM50B)
FADS6	0.00621008	0.0524438	fatty acid desaturase 6 (FADS6)
RAC1	0.00621008	0.0524438	ras-related C3 botulinum toxin substrate 1 (rho family, small GTP binding protein Rac1) (RAC1), transcript variant Rac1b
MAP3K5	0.00623501	0.0543872	mitogen-activated protein kinase kinase kinase 5 (MAP3K5)
LRRTM4	0.00623501	0.0543872	leucine rich repeat transmembrane neuronal 4 (LRRTM4)
PON1	0.00623501	0.0543872	paraoxonase 1 (PON1)
STAT1	0.00623501	0.0543872	signal transducer and activator of transcription 1, 91kDa (STAT1), transcript variant alpha
C9orf153	0.00624081	0.0543872	chromosome 9 open reading frame 153 (C9orf153)
COX19	0.00628001	0.0543872	cytochrome c oxidase assembly homolog 19 (S. cerevisiae) (COX19)
SLC7A4	0.00641713	0.0543872	solute carrier family 7 (orphan transporter), member 4 (SLC7A4)
CAPZB	0.00646386	0.0543872	capping protein (actin filament) muscle Z-line, beta (CAPZB)
GPM6A	0.00646386	0.0543872	glycoprotein M6A (GPM6A), non-coding RNA.
THRB	0.00646386	0.0543872	thyroid hormone receptor, beta (THRB)
EIF4E1B	0.00646386	0.0543872	eukaryotic translation initiation factor 4E family member 1B (EIF4E1B)
EFCAB14	0.00646386	0.0543872	EF-hand calcium binding domain 14 (EFCAB14)
LINC00282	0.00648531	0.0543872	long intergenic non-protein coding RNA 282 (LINC00282), non-coding RNA.
FAM83D	0.00649218	0.0543872	family with sequence similarity 83, member D (FAM83D)
ANKDD1A	0.00649218	0.0543872	ankyrin repeat and death domain containing 1A (ANKDD1A)
C21orf62	0.00649218	0.0543872	chromosome 21 open reading frame 62 (C21orf62)
LOC643923	0.00652664	0.0543872
OR6K6	0.00656356	0.0543872	olfactory receptor, family 6, subfamily K, member 6 (OR6K6)
MFSD6L	0.00663153	0.0544286	major facilitator superfamily domain containing 6-like (MFSD6L)
RAB3C	0.00663153	0.0544286	RAB3C, member RAS oncogene family (RAB3C)
HOXA7	0.00663153	0.0544286	homeobox A7 (HOXA7)
FBXL18	0.00663153	0.0544286	F-box and leucine-rich repeat protein 18 (FBXL18)
FHIT	0.00669633	0.0577192	fragile histidine triad (FHIT)
ECHDC3	0.00669633	0.0577192	enoyl CoA hydratase domain containing 3 (ECHDC3), nuclear gene encoding mitochondrial protein
PAX9	0.00669633	0.0577192	paired box 9 (PAX9)
CUL7	0.00669633	0.0577192	cullin 7 (CUL7)
TNPO2	0.00669633	0.0577192	transportin 2 (TNPO2)
POLI	0.00669633	0.0577192	polymerase (DNA directed) iota (POLI)
ZC3HAV1L	0.00669633	0.0577192	zinc finger CCCH-type, antiviral 1-like (ZC3HAV1L)
PLA2G2E	0.00669633	0.0577192	phospholipase A2, group IIE (PLA2G2E)
NUDT18	0.00669633	0.0577192	nudix (nucleoside diphosphate linked moiety X)-type motif 18 (NUDT18)
EFHC1	0.00669633	0.0577192	EF-hand domain (C-terminal) containing 1 (EFHC1), transcript variant A
CNNM4	0.00669633	0.0577192	cyclin M4 (CNNM4)
C6orf165	0.00669633	0.0577192	chromosome 6 open reading frame 165 (C6orf165)
LEO1	0.00669633	0.0577192	Leo1, Paf1/RNA polymerase II complex component, homolog (S. cerevisiae) (LEO1)
ANKUB1	0.00669633	0.0577192	ankyrin repeat and ubiquitin domain containing 1 (ANKUB1)
CECR6	0.00671439	0.0577192
IL20	0.00678833	0.0577192	interleukin 20 (IL20)
DUSP18	0.00678833	0.0577192	dual specificity phosphatase 18 (DUSP18), nuclear gene encoding mitochondrial protein
TUBAL3	0.00695051	0.0577192	tubulin, alpha-like 3 (TUBAL3)
CDC34	0.00695051	0.0577192	cell division cycle 34 (CDC34)
KLF9	0.00702863	0.0577192	Kruppel-like factor 9 (KLF9)
ZBTB38	0.00702863	0.0577192	zinc finger and BTB domain containing 38 (ZBTB38)
CCDC110	0.00702863	0.0577192	coiled-coil domain containing 110 (CCDC110)
POU3F2	0.00706552	0.0577192	POU class 3 homeobox 2 (POU3F2)
PSMB3	0.00713315	0.0577192	proteasome (prosome, macropain) subunit, beta type, 3 (PSMB3)
DCPS	0.00718811	0.0612804	decapping enzyme, scavenger (DCPS)
RIN2	0.00718811	0.0612804	Ras and Rab interactor 2 (RIN2)
DGKH	0.00718811	0.0612804	diacylglycerol kinase, eta (DGKH)
GAN	0.00718811	0.0612804	gigaxonin (GAN)
CALCR	0.00718811	0.0612804	calcitonin receptor (CALCR)
TRPM3	0.00718811	0.0612804	transient receptor potential cation channel, subfamily M, member 3 (TRPM3)
SGK223	0.00718811	0.0612804	homolog of rat pragma of Rnd2 (SGK223)
SLC35G1	0.00718811	0.0612804	solute carrier family 35, member G1 (SLC35G1)
BAP1	0.00718811	0.0612804	BRCA1 associated protein-1 (ubiquitin carboxy-terminal hydrolase) (BAP1)
BMP2	0.00718811	0.0612804	bone morphogenetic protein 2 (BMP2)
MYO18A	0.00718811	0.0612804	myosin XVIIIA (MYO18A)
C2orf42	0.00718811	0.0612804	chromosome 2 open reading frame 42 (C2orf42)
NRXN1	0.00718811	0.0612804	neurexin 1 (NRXN1), transcript variant alpha1
NMT2	0.00718811	0.0612804	N-myristoyltransferase 2 (NMT2)
SLC37A2	0.00718811	0.0612804	solute carrier family 37 (glycerol-3-phosphate transporter), member 2 (SLC37A2)
SH3BP5	0.00718811	0.0612804	SH3-domain binding protein 5 (BTK-associated) (SH3BP5)
RANBP1	0.00718811	0.0612804	RAN binding protein 1 (RANBP1)
GPR176	0.00718811	0.0612804	G protein-coupled receptor 176 (GPR176)
ZNF521	0.00718811	0.0612804	zinc finger protein 521 (ZNF521)
PREPL	0.00718811	0.0612804	prolyl endopeptidase-like (PREPL)
KIAA1191	0.00721377	0.0612804	KIAA1191 (KIAA1191)
PSMG2	0.00721377	0.0612804	proteasome (prosome, macropain) assembly chaperone 2 (PSMG2)
TMEM178A	0.00721778	0.0612804	transmembrane protein 178A (TMEM178A)
PROC	0.00741453	0.0612804	protein C (inactivator of coagulation factors Va and VIIIa) (PROC)
CSN1S1	0.00741453	0.0612804	casein alpha s1 (CSN1S1)
OAZ1	0.00746935	0.0612804	ornithine decarboxylase antizyme 1 (OAZ1)
MAN2B1	0.00757444	0.0612804	mannosidase, alpha, class 2B, member 1 (MAN2B1)
RGL1	0.00757444	0.0612804	ral guanine nucleotide dissociation stimulator-like 1 (RGL1)
AX747619	0.00761913	0.0612804
ATN1	0.00762276	0.0612804	atrophin 1 (ATN1)
CYP1A2	0.00763288	0.0612804	cytochrome P450, family 1, subfamily A, polypeptide 2 (CYP1A2)
NR3C2	0.00763733	0.0612804	nuclear receptor subfamily 3, group C, member 2 (NR3C2)
HOMER2	0.00763733	0.0612804	homer homolog 2 (Drosophila) (HOMER2)
VWA3B	0.00763733	0.0612804	von Willebrand factor A domain containing 3B (VWA3B)
CHMP4B	0.00763733	0.0612804	charged multivesicular body protein 4B (CHMP4B)
PCTP	0.00763733	0.0612804	phosphatidylcholine transfer protein (PCTP)
RNF169	0.00763733	0.0612804	ring finger protein 169 (RNF169)
PVRL4	0.00766858	0.0612804	poliovirus receptor-related 4 (PVRL4)
TMEM205	0.00766858	0.0612804	transmembrane protein 205 (TMEM205)
GJB2	0.00766858	0.0612804	gap junction protein, beta 2, 26kDa (GJB2)
CCDC71	0.00766858	0.0612804	coiled-coil domain containing 71 (CCDC71)
SLC33A1	0.00766858	0.0612804	solute carrier family 33 (acetyl-CoA transporter), member 1 (SLC33A1)
CATSPER1	0.00766858	0.0612804	cation channel, sperm associated 1 (CATSPER1)
KSR1	0.00766858	0.0612804	kinase suppressor of ras 1 (KSR1)
IKBKB	0.00771206	0.0612804	inhibitor of kappa light polypeptide gene enhancer in B-cells, kinase beta (IKBKB)
PRDM10	0.00771206	0.0612804	PR domain containing 10 (PRDM10)
MTMR3	0.00771206	0.0612804	myotubularin related protein 3 (MTMR3)
TGM6	0.00771206	0.0612804	transglutaminase 6 (TGM6)
USP35	0.00771206	0.0612804	ubiquitin specific peptidase 35 (USP35)
TGFA	0.00771206	0.0612804	transforming growth factor, alpha (TGFA)
TRPC7	0.00771206	0.0612804	transient receptor potential cation channel, subfamily C, member 7 (TRPC7)
TRERF1	0.00771206	0.0612804	transcriptional regulating factor 1 (TRERF1)
ADAMTS14	0.00771206	0.0612804	ADAM metallopeptidase with thrombospondin type 1 motif, 14 (ADAMTS14)
STK10	0.00771206	0.0612804	serine/threonine kinase 10 (STK10)
CACNA1E	0.00785527	0.0612804	calcium channel, voltage-dependent, R type, alpha 1E subunit (CACNA1E)
FXYD6-FXYD2	0.00785527	0.0612804	FXYD6-FXYD2 readthrough (FXYD6-FXYD2)
C7orf41	0.0078691	0.0616055	chromosome 7 open reading frame 41 (C7orf41)
GALR1	0.00787114	0.0616055	galanin receptor 1 (GALR1)
SULT1C2	0.00792178	0.0617073	sulfotransferase family, cytosolic, 1C, member 2 (SULT1C2)
SYNGR2	0.00809206	0.061801	synaptogyrin 2 (SYNGR2)
RASD1	0.00809206	0.061801	RAS, dexamethasone-induced 1 (RASD1)
C3orf33	0.00809206	0.061801	chromosome 3 open reading frame 33 (C3orf33)
GTF3C6	0.00813823	0.0620983	general transcription factor IIIC, polypeptide 6, alpha 35kDa (GTF3C6)
RP2	0.00820781	0.0629887	retinitis pigmentosa 2 (X-linked recessive) (RP2)
DHX33	0.00820781	0.0629887	DEAH (Asp-Glu-Ala-His) box polypeptide 33 (DHX33)
ZNF394	0.00820781	0.0629887	zinc finger protein 394 (ZNF394)
STIP1	0.00823975	0.0640539	stress-induced-phosphoprotein 1 (STIP1)
PTPN12	0.00823975	0.0640539	protein tyrosine phosphatase, non-receptor type 12 (PTPN12)
PIAS4	0.00823975	0.0640539	protein inhibitor of activated STAT, 4 (PIAS4)
INHA	0.00823975	0.0640539	inhibin, alpha (INHA)
P2RY2	0.00823975	0.0640539	purinergic receptor P2Y, G-protein coupled, 2 (P2RY2)
FAM129A	0.00823975	0.0640539	family with sequence similarity 129, member A (FAM129A)
FUCA1	0.00823975	0.0640539	fucosidase, alpha-L- 1, tissue (FUCA1)
KIAA1211L	0.00823975	0.0640539	KIAA1211-like (KIAA1211L)
ZBTB10	0.00823975	0.0640539	zinc finger and BTB domain containing 10 (ZBTB10)
ZFHX2	0.00823975	0.0640539	zinc finger homeobox 2 (ZFHX2)
FUBP1	0.00826999	0.0640539	far upstream element (FUSE) binding protein 1 (FUBP1)
NUFIP1	0.00826999	0.0640539	nuclear fragile X mental retardation protein interacting protein 1 (NUFIP1)
KBTBD12	0.00826999	0.0640539	kelch repeat and BTB (POZ) domain containing 12 (KBTBD12)
FAM179B	0.00826999	0.0640539	family with sequence similarity 179, member B (FAM179B)
CPT2	0.00826999	0.0640539	carnitine palmitoyltransferase 2 (CPT2), nuclear gene encoding mitochondrial protein
ALOXE3	0.00826999	0.0640539	arachidonate lipoxygenase 3 (ALOXE3)
HEATR4	0.00826999	0.0640539	HEAT repeat containing 4 (HEATR4)
NCAPD3	0.00826999	0.0640539	non-SMC condensin II complex, subunit D3 (NCAPD3)
ADCK1	0.00826999	0.0640539	aarF domain containing kinase 1 (ADCK1)
ANKRD37	0.00826999	0.0640539	ankyrin repeat domain 37 (ANKRD37)
INTS8	0.00826999	0.0640539	integrator complex subunit 8 (INTS8)
BEST3	0.00826999	0.0640539	bestrophin 3 (BEST3)
DLL1	0.00829286	0.0640539	delta-like 1 (Drosophila) (DLL1)
PCYOX1	0.00829286	0.0640539	prenylcysteine oxidase 1 (PCYOX1)
MAPK1	0.00829286	0.0640539	mitogen-activated protein kinase 1 (MAPK1)
USP46	0.00829286	0.0640539	ubiquitin specific peptidase 46 (USP46)
DLST	0.00829286	0.0640539	dihydrolipoamide S-succinyltransferase (E2 component of 2-oxo-glutarate complex) (DLST), nuclear gene encoding mitochondrial protein
FLOT2	0.00829286	0.0640539	flotillin 2 (FLOT2)
STS	0.00831286	0.0640539	steroid sulfatase (microsomal), isozyme S (STS)
MPZL1	0.00835012	0.0640539	myelin protein zero-like 1 (MPZL1)
EID1	0.00835012	0.0640539	EP300 interacting inhibitor of differentiation 1 (EID1)
PTMS	0.00854741	0.0640539	parathymosin (PTMS)
IL10RA	0.00854741	0.0640539	interleukin 10 receptor, alpha (IL10RA)
DRD1	0.00854741	0.0640539	dopamine receptor D1 (DRD1)
CX3CL1	0.00863231	0.064177	chemokine (C-X3-C motif) ligand 1 (CX3CL1)
OR5K3	0.00865917	0.0642585	olfactory receptor, family 5, subfamily K, member 3 (OR5K3)
FTL	0.00877841	0.0644315	ferritin, light polypeptide (FTL)
ATP8B3	0.00879768	0.0644315	ATPase, aminophospholipid transporter, class I, type 8B, member 3 (ATP8B3)
OR2A7	0.00881574	0.0644315	olfactory receptor, family 2, subfamily A, member 7 (OR2A7)
MBOAT7	0.00881574	0.0644315	membrane bound O-acyltransferase domain containing 7 (MBOAT7)
ZNF296	0.00882448	0.0646965	zinc finger protein 296 (ZNF296)
MROH8	0.00882448	0.0646965	maestro heat-like repeat family member 8 (MROH8)
HRCT1	0.00882448	0.0646965	histidine rich carboxyl terminus 1 (HRCT1)
DGKE	0.00882448	0.0646965	diacylglycerol kinase, epsilon 64kDa (DGKE)
OR51G1	0.00883271	0.0646965	olfactory receptor, family 51, subfamily G, member 1 (OR51G1)
MYOC	0.00883271	0.0646965	myocilin, trabecular meshwork inducible glucocorticoid response (MYOC)
CLEC1A	0.00883271	0.0646965	C-type lectin domain family 1, member A (CLEC1A)
OR11H6	0.00883271	0.0646965	olfactory receptor, family 11, subfamily H, member 6 (OR11H6)
RCHY1	0.00884869	0.0646965	ring finger and CHY zinc finger domain containing 1, E3 ubiquitin protein ligase (RCHY1)
PFDN2	0.00884869	0.0646965	prefoldin subunit 2 (PFDN2)
FNDC9	0.00884869	0.0646965	fibronectin type III domain containing 9 (FNDC9)
DYNC2LI1	0.00884869	0.0646965	dynein, cytoplasmic 2, light intermediate chain 1 (DYNC2LI1)
TSEN34	0.00884869	0.0646965	tRNA splicing endonuclease 34 homolog (S. cerevisiae) (TSEN34)
CTRL	0.00884869	0.0646965	chymotrypsin-like (CTRL)
GCG	0.00884869	0.0646965	glucagon (GCG)
IQUB	0.00884869	0.0646965	IQ motif and ubiquitin domain containing (IQUB)
CACNG1	0.00886376	0.0674871	calcium channel, voltage-dependent, gamma subunit 1 (CACNG1)
RBPMS2	0.00886376	0.0674871	RNA binding protein with multiple splicing 2 (RBPMS2)
PPM1B	0.00886376	0.0674871	protein phosphatase, Mg2+/Mn2+ dependent, 1B (PPM1B)
P2RY12	0.00886376	0.0674871	purinergic receptor P2Y, G-protein coupled, 12 (P2RY12)
HMCN1	0.00886376	0.0674871	hemicentin 1 (HMCN1)
SLC38A9	0.00886376	0.0674871	solute carrier family 38, member 9 (SLC38A9)
DMP1	0.00886376	0.0674871	dentin matrix acidic phosphoprotein 1 (DMP1)
SESN1	0.00886376	0.0674871	sestrin 1 (SESN1)
MAP3K1	0.00886376	0.0674871	mitogen-activated protein kinase kinase kinase 1, E3 ubiquitin protein ligase (MAP3K1)
TGS1	0.00886376	0.0674871	trimethylguanosine synthase 1 (TGS1)
MICAL3	0.00886376	0.0674871	microtubule associated monooxygenase, calponin and LIM domain containing 3 (MICAL3)
SLC25A5	0.008942	0.0674871	solute carrier family 25 (mitochondrial carrier; adenine nucleotide translocator), member 5 (SLC25A5), nuclear gene encoding mitochondrial protein
HLTF	0.00899829	0.0674871	helicase-like transcription factor (HLTF)
T	0.00908584	0.0674871	T, brachyury homolog (mouse) (T)
TAAR5	0.00929357	0.0674871	trace amine associated receptor 5 (TAAR5)
FAM69B	0.00947637	0.0674871	family with sequence similarity 69, member B (FAM69B)
RALGPS2	0.00949533	0.0705224	Ral GEF with PH domain and SH3 binding motif 2 (RALGPS2)
DVL2	0.00949533	0.0705224	dishevelled segment polarity protein 2 (DVL2)
TMUB1	0.00949533	0.0705224	transmembrane and ubiquitin-like domain containing 1 (TMUB1)
PRPSAP2	0.00949533	0.0705224	phosphoribosyl pyrophosphate synthetase-associated protein 2 (PRPSAP2)
GPR63	0.00949533	0.0705224	G protein-coupled receptor 63 (GPR63)
TLR9	0.00949533	0.0705224	toll-like receptor 9 (TLR9)
FBXL13	0.00949533	0.0705224	F-box and leucine-rich repeat protein 13 (FBXL13)
MAP3K19	0.00949533	0.0705224	mitogen-activated protein kinase kinase kinase 19 (MAP3K19)
CNPY4	0.00949753	0.0705224	canopy 4 homolog (zebrafish) (CNPY4)
C10orf32	0.00949753	0.0705224	chromosome 10 open reading frame 32 (C10orf32)
PARP6	0.00949753	0.0705224	poly (ADP-ribose) polymerase family, member 6 (PARP6)
FAM136A	0.00949753	0.0705224	family with sequence similarity 136, member A (FAM136A)
RNF180	0.00949753	0.0705224	ring finger protein 180 (RNF180)
GPR1	0.00949753	0.0705224	G protein-coupled receptor 1 (GPR1)
WDR37	0.00949753	0.0705224	WD repeat domain 37 (WDR37)
EVX1	0.00949978	0.0705224	even-skipped homeobox 1 (EVX1)
UBE2T	0.00949978	0.0705224	ubiquitin-conjugating enzyme E2T (putative) (UBE2T)
KCNG3	0.00950687	0.0707801	potassium voltage-gated channel, subfamily G, member 3 (KCNG3)
FEV	0.00950933	0.0707801	FEV (ETS oncogene family) (FEV)
OR1E2	0.00950933	0.0707801	olfactory receptor, family 1, subfamily E, member 2 (OR1E2)
OR9G9	0.00950933	0.0707801	olfactory receptor, family 9, subfamily G, member 9 (OR9G9)
SLC6A18	0.00961558	0.070889	solute carrier family 6, member 18 (SLC6A18)
UBE2J2	0.00961558	0.070889	ubiquitin-conjugating enzyme E2, J2 (UBE2J2)
ADD1	0.00975682	0.070889	adducin 1 (alpha) (ADD1)
SCML2	0.00975682	0.070889	sex comb on midleg-like 2 (Drosophila) (SCML2)
PTPLAD1	0.00975682	0.070889	protein tyrosine phosphatase-like A domain containing 1 (PTPLAD1)
LMAN2L	0.00975682	0.070889	lectin, mannose-binding 2-like (LMAN2L)
XYLB	0.00975682	0.070889	xylulokinase homolog (H. influenzae) (XYLB)
SLC19A1	0.00982327	0.0714404	solute carrier family 19 (folate transporter), member 1 (SLC19A1)
PDZRN3	0.00982327	0.0714404	PDZ domain containing ring finger 3 (PDZRN3)
H2AFX	0.00982327	0.0714404	H2A histone family, member X (H2AFX)
TRIM27	0.00991352	0.0714404	tripartite motif containing 27 (TRIM27)
B3GAT1	0.0100973	0.0714404	beta-1,3-glucuronyltransferase 1 (glucuronosyltransferase P) (B3GAT1)
WDR83OS	0.0100973	0.0714404	WD repeat domain 83 opposite strand (WDR83OS)
C12orf5	0.0100973	0.0714404	chromosome 12 open reading frame 5 (C12orf5)
FBLL1	0.0100973	0.0714404	fibrillarin-like 1 (FBLL1), non-coding RNA.
TRHDE	0.0101667	0.0746084	thyrotropin-releasing hormone degrading enzyme (TRHDE)
CSNK1E	0.0101667	0.0746084	casein kinase 1, epsilon (CSNK1E)
LIPM	0.0101667	0.0746084	lipase, family member M (LIPM)
KLHL41	0.0101667	0.0746084	kelch-like family member 41 (KLHL41)
ARHGAP32	0.0101667	0.0746084	Rho GTPase activating protein 32 (ARHGAP32)
TMX3	0.0101667	0.0746084	thioredoxin-related transmembrane protein 3 (TMX3)
TMEM132E	0.0101667	0.0746084	transmembrane protein 132E (TMEM132E)
SLC13A2	0.0101667	0.0746084	solute carrier family 13 (sodium-dependent dicarboxylate transporter), member 2 (SLC13A2)
SNX25	0.0101667	0.0746084	sorting nexin 25 (SNX25)
E2F7	0.0101667	0.0746084	E2F transcription factor 7 (E2F7)
DOCK4	0.0101667	0.0746084	dedicator of cytokinesis 4 (DOCK4)
TJP1	0.0101667	0.0746084	tight junction protein 1 (TJP1)
HECA	0.0101667	0.0746084	headcase homolog (Drosophila) (HECA)
SLC34A2	0.0101667	0.0746084	solute carrier family 34 (sodium phosphate), member 2 (SLC34A2)
LDHB	0.0101885	0.0746084	lactate dehydrogenase B (LDHB)
SMARCAD1	0.0101885	0.0746084	SWI/SNF-related, matrix-associated actin-dependent regulator of chromatin, subfamily a, containing DEAD/H box 1 (SMARCAD1)
DSC1	0.0101885	0.0746084	desmocollin 1 (DSC1), transcript variant Dsc1a
TRPV4	0.0101885	0.0746084	transient receptor potential cation channel, subfamily V, member 4 (TRPV4)
ESAM	0.0101885	0.0746084	endothelial cell adhesion molecule (ESAM)
DDR2	0.0102114	0.0746084	discoidin domain receptor tyrosine kinase 2 (DDR2)
TREML2	0.0102114	0.0746084	triggering receptor expressed on myeloid cells-like 2 (TREML2)
ANKRD63	0.0102259	0.0746084	ankyrin repeat domain 63 (ANKRD63)
SLC39A3	0.0102259	0.0746084	solute carrier family 39 (zinc transporter), member 3 (SLC39A3)
NPAS2	0.0102357	0.0746084	neuronal PAS domain protein 2 (NPAS2)
HOXB3	0.0102357	0.0746084	homeobox B3 (HOXB3)
ADAM20	0.0102357	0.0746084	ADAM metallopeptidase domain 20 (ADAM20)
ZNF567	0.0103178	0.0746084	zinc finger protein 567 (ZNF567)
GGT1	0.0103178	0.0746084	gamma-glutamyltransferase 1 (GGT1)
KNDC1	0.0103547	0.0746084	kinase non-catalytic C-lobe domain (KIND) containing 1 (KNDC1)
RNASE1	0.0103547	0.0746084	ribonuclease, RNase A family, 1 (pancreatic) (RNASE1)
FOXQ1	0.0104056	0.0746084
COL28A1	0.0104693	0.0746084	collagen, type XXVIII, alpha 1 (COL28A1)
PCNT	0.0104693	0.0746084	pericentrin (PCNT)
TMEM52	0.0105485	0.0746084
HSF1	0.0105718	0.0750538	heat shock transcription factor 1 (HSF1)
P2RY14	0.0105718	0.0750538	purinergic receptor P2Y, G-protein coupled, 14 (P2RY14)
SETD8	0.0105718	0.0750538	SET domain containing (lysine methyltransferase) 8 (SETD8)
PGPEP1	0.0107811	0.0750538	pyroglutamyl-peptidase I (PGPEP1)
NCAPG	0.0108801	0.0753275	non-SMC condensin I complex, subunit G (NCAPG)
PAK1	0.0108801	0.0753275	p21 protein (Cdc42/Rac)-activated kinase 1 (PAK1)
CTNS	0.0108801	0.0753275	cystinosin, lysosomal cystine transporter (CTNS)
CEP350	0.0108801	0.0753275	centrosomal protein 350kDa (CEP350)
IGSF9B	0.0108801	0.0753275	immunoglobulin superfamily, member 9B (IGSF9B)
DPP8	0.0108801	0.0753275	dipeptidyl-peptidase 8 (DPP8)
EMB	0.0108801	0.0753275	embigin (EMB)
SLU7	0.0109238	0.0772389	SLU7 splicing factor homolog (S. cerevisiae) (SLU7)
GPS2	0.0109238	0.0772389	G protein pathway suppressor 2 (GPS2)
TNN	0.0109238	0.0772389	tenascin N (TNN)
RHOD	0.0109238	0.0772389	ras homolog family member D (RHOD)
LRRTM1	0.0109238	0.0772389	leucine rich repeat transmembrane neuronal 1 (LRRTM1)
NODAL	0.0109238	0.0772389	nodal growth differentiation factor (NODAL)
ABCC5	0.0109238	0.0772389	ATP-binding cassette, sub-family C (CFTR/MRP), member 5 (ABCC5)
ZNF384	0.0109238	0.0772389	zinc finger protein 384 (ZNF384)
DUSP6	0.0109624	0.0772583	dual specificity phosphatase 6 (DUSP6)
FAM104A	0.0109624	0.0772583	family with sequence similarity 104, member A (FAM104A)
C20orf173	0.0109624	0.0772583	chromosome 20 open reading frame 173 (C20orf173)
RNASE7	0.0109624	0.0772583	ribonuclease, RNase A family, 7 (RNASE7)
KRAS	0.0109624	0.0772583	v-Ki-ras2 Kirsten rat sarcoma viral oncogene homolog (KRAS), transcript variant a
TSPAN33	0.0109624	0.0772583	tetraspanin 33 (TSPAN33)
AP5Z1	0.0109701	0.0777092	adaptor-related protein complex 5, zeta 1 subunit (AP5Z1)
QTRT1	0.0109701	0.0777092	queuine tRNA-ribosyltransferase 1 (QTRT1)
MGAT1	0.0109701	0.0777092	mannosyl (alpha-1,3-)-glycoprotein beta-1,2-N-acetylglucosaminyltransferase (MGAT1)
TBR1	0.0109701	0.0777092	T-box, brain, 1 (TBR1)
HAAO	0.0110193	0.0777092	3-hydroxyanthranilate 3,4-dioxygenase (HAAO)
OR1Q1	0.0110193	0.0777092	olfactory receptor, family 1, subfamily Q, member 1 (OR1Q1)
CLEC18A	0.0111701	0.0777092
TMEM225	0.0111701	0.0777092	transmembrane protein 225 (TMEM225)
AKR7A3	0.0111869	0.0777092
TMEM249	0.011253	0.0777092	transmembrane protein 249 (TMEM249)
PCBP1-AS1	0.011253	0.0777092
C1orf35	0.0113257	0.0777092	chromosome 1 open reading frame 35 (C1orf35)
AMER3	0.0113257	0.0777092	APC membrane recruitment protein 3 (AMER3)
DHRS4-AS1	0.0113257	0.0777092
APCS	0.0113257	0.0777092	amyloid P component, serum (APCS)
HBQ1	0.0113898	0.0777092	hemoglobin, theta 1 (HBQ1)
NPY1R	0.0113898	0.0777092	neuropeptide Y receptor Y1 (NPY1R)
COX7A2L	0.0113898	0.0777092	cytochrome c oxidase subunit VIIa polypeptide 2 like (COX7A2L), nuclear gene encoding mitochondrial protein
NHLH1	0.0113898	0.0777092	nescient helix loop helix 1 (NHLH1)
CTXN1	0.0113898	0.0777092	cortexin 1 (CTXN1)
NECAP1	0.0113898	0.0777092	NECAP endocytosis associated 1 (NECAP1)
WNT5A	0.0114468	0.0777092	wingless-type MMTV integration site family, member 5A (WNT5A)
UBQLN1	0.0114468	0.0777092	ubiquilin 1 (UBQLN1)
EMC7	0.0114468	0.0777092	ER membrane protein complex subunit 7 (EMC7)
DCLK3	0.0114468	0.0777092	doublecortin-like kinase 3 (DCLK3)
MT4	0.0114468	0.0777092	metallothionein 4 (MT4)
RNF185	0.0114468	0.0777092	ring finger protein 185 (RNF185)
OXSM	0.0114468	0.0777092	3-oxoacyl-ACP synthase, mitochondrial (OXSM), nuclear gene encoding mitochondrial protein
MUM1L1	0.0116375	0.0777092	melanoma associated antigen (mutated) 1-like 1 (MUM1L1)
KRT82	0.0116375	0.0777092	keratin 82 (KRT82)
SFTPC	0.0116375	0.0777092	surfactant protein C (SFTPC)
POPDC3	0.0116375	0.0777092	popeye domain containing 3 (POPDC3)
REL	0.0116375	0.0777092	v-rel reticuloendotheliosis viral oncogene homolog (avian) (REL)
LACTB2	0.0116375	0.0777092	lactamase, beta 2 (LACTB2)
XPO5	0.0116375	0.0777092	exportin 5 (XPO5)
FUT2	0.0116375	0.0777092	fucosyltransferase 2 (secretor status included) (FUT2)
PAPPA	0.0116375	0.0777092	pregnancy-associated plasma protein A, pappalysin 1 (PAPPA)
SF3B2	0.0116375	0.0777092	splicing factor 3b, subunit 2, 145kDa (SF3B2)
ASB2	0.0116375	0.0777092	ankyrin repeat and SOCS box containing 2 (ASB2)
GRHPR	0.0116375	0.0777092	glyoxylate reductase/hydroxypyruvate reductase (GRHPR)
HEG1	0.0116375	0.0777092	heart development protein with EGF-like domains 1 (HEG1)
CLHC1	0.0117059	0.0778747	clathrin heavy chain linker domain containing 1 (CLHC1)
THUMPD2	0.0117059	0.0778747	THUMP domain containing 2 (THUMPD2)
PLA2G2F	0.0117059	0.0778747	phospholipase A2, group IIF (PLA2G2F)
TTC7A	0.0117059	0.0778747	tetratricopeptide repeat domain 7A (TTC7A)
ITPRIPL1	0.0117059	0.0778747	inositol 1,4,5-trisphosphate receptor interacting protein-like 1 (ITPRIPL1)
SFN	0.0117059	0.0778747	stratifin (SFN)
ZMYM3	0.0117059	0.0778747	zinc finger, MYM-type 3 (ZMYM3)
SLC23A3	0.0117059	0.0778747	solute carrier family 23 (nucleobase transporters), member 3 (SLC23A3)
UPP2	0.0117059	0.0778747	uridine phosphorylase 2 (UPP2)
AHSA1	0.0117059	0.0778747	AHA1, activator of heat shock 90kDa protein ATPase homolog 1 (yeast) (AHSA1)
N6AMT2	0.0117059	0.0778747	N-6 adenine-specific DNA methyltransferase 2 (putative) (N6AMT2)
UBXN10	0.0117059	0.0778747	UBX domain protein 10 (UBXN10)
THADA	0.0117785	0.078523	thyroid adenoma associated (THADA)
SIK1	0.0118211	0.078523	salt-inducible kinase 1 (SIK1)
CNTD2	0.0118211	0.078523	cyclin N-terminal domain containing 2 (CNTD2)
OR51B5	0.0118558	0.078523	olfactory receptor, family 51, subfamily B, member 5 (OR51B5)
OR2F1	0.0118558	0.078523	olfactory receptor, family 2, subfamily F, member 1 (OR2F1)
GPR108	0.0118558	0.078523	G protein-coupled receptor 108 (GPR108)
TRPM2	0.0118592	0.078523	transient receptor potential cation channel, subfamily M, member 2 (TRPM2)
THRSP	0.0118592	0.078523	thyroid hormone responsive (THRSP)
HNRNPA0	0.0118592	0.078523	heterogeneous nuclear ribonucleoprotein A0 (HNRNPA0)
MAN1C1	0.0118927	0.078523	mannosidase, alpha, class 1C, member 1 (MAN1C1)
HCFC1R1	0.0118927	0.078523	host cell factor C1 regulator 1 (XPO1 dependent) (HCFC1R1)
LSM1	0.0118927	0.078523	LSM1 homolog, U6 small nuclear RNA associated (S. cerevisiae) (LSM1)
SREK1IP1	0.0118927	0.078523	SREK1-interacting protein 1 (SREK1IP1)
TMEM177	0.0119382	0.0788868	transmembrane protein 177 (TMEM177)
ISYNA1	0.0120262	0.0788868	inositol-3-phosphate synthase 1 (ISYNA1)
PCSK1N	0.0120262	0.0788868	proprotein convertase subtilisin/kexin type 1 inhibitor (PCSK1N)
CLIC6	0.0122216	0.0788868
ZBTB42	0.0123434	0.0788868	zinc finger and BTB domain containing 42 (ZBTB42)
NIPSNAP3B	0.0123546	0.0788868	nipsnap homolog 3B (C. elegans) (NIPSNAP3B)
AES	0.0123635	0.0788868	amino-terminal enhancer of split (AES)
CARD9	0.0123766	0.078961	caspase recruitment domain family, member 9 (CARD9)
GNRHR2	0.0123766	0.078961
SHMT1	0.0123815	0.078961	serine hydroxymethyltransferase 1 (soluble) (SHMT1), nuclear gene encoding mitochondrial protein
KIAA0101	0.0123815	0.078961	KIAA0101 (KIAA0101)
DEPDC1B	0.0123855	0.0802317	DEP domain containing 1B (DEPDC1B)
WHSC1	0.0123855	0.0802317	Wolf-Hirschhorn syndrome candidate 1 (WHSC1)0
DDAH1	0.0123855	0.0802317	dimethylarginine dimethylaminohydrolase 1 (DDAH1)
DYNLT3	0.0123855	0.0802317	dynein, light chain, Tctex-type 3 (DYNLT3)
STAB1	0.0124414	0.0828667	stabilin 1 (STAB1)
POP1	0.0124414	0.0828667	processing of precursor 1, ribonuclease P/MRP subunit (S. cerevisiae) (POP1)
XIRP1	0.0124414	0.0828667	xin actin-binding repeat containing 1 (XIRP1)
PARP3	0.0124414	0.0828667	poly (ADP-ribose) polymerase family, member 3 (PARP3)
CCKAR	0.0124414	0.0828667	cholecystokinin A receptor (CCKAR)
MED12L	0.0124414	0.0828667	mediator complex subunit 12-like (MED12L)
ZADH2	0.0124414	0.0828667	zinc binding alcohol dehydrogenase domain containing 2 (ZADH2)
GK	0.0124414	0.0828667	glycerol kinase (GK)
DISP2	0.0124414	0.0828667	dispatched homolog 2 (Drosophila) (DISP2)
KCNK10	0.0124414	0.0828667	potassium channel, subfamily K, member 10 (KCNK10)
FMO1	0.0125373	0.0831738	flavin containing monooxygenase 1 (FMO1)
PAPPA2	0.0125373	0.0831738	pappalysin 2 (PAPPA2)
SMCR7	0.0126393	0.0835977	Smith-Magenis syndrome chromosome region, candidate 7 (SMCR7), nuclear gene encoding mitochondrial protein
PKD2	0.0128923	0.0848791	polycystic kidney disease 2 (autosomal dominant) (PKD2)
HOXB5	0.0128923	0.0848791	homeobox B5 (HOXB5)
ENSA	0.0128923	0.0848791	endosulfine alpha (ENSA)
IL26	0.0128923	0.0848791	interleukin 26 (IL26)
ZFYVE28	0.0129192	0.0848791	zinc finger, FYVE domain containing 28 (ZFYVE28)
SIRT3	0.0129192	0.0848791	sirtuin 3 (SIRT3), nuclear gene encoding mitochondrial protein
HOXB9	0.0129192	0.0848791	homeobox B9 (HOXB9)
CRABP1	0.0129492	0.0848791	cellular retinoic acid binding protein 1 (CRABP1)
MIF	0.0129492	0.0848791	macrophage migration inhibitory factor (glycosylation-inhibiting factor) (MIF)
FAM222A	0.0129492	0.0848791	family with sequence similarity 222, member A (FAM222A)
FOXI3	0.0129888	0.0848791	forkhead box I3 (FOXI3)
SNRPN	0.0130213	0.0848791	small nuclear ribonucleoprotein polypeptide N (SNRPN)
OR2T6	0.013175	0.0848791	olfactory receptor, family 2, subfamily T, member 6 (OR2T6)
LRRC30	0.0132941	0.0872784	leucine rich repeat containing 30 (LRRC30)
ARMC2	0.0132941	0.0872784	armadillo repeat containing 2 (ARMC2)
AGBL5	0.0132941	0.0872784	ATP/GTP binding protein-like 5 (AGBL5)
REV1	0.0132941	0.0872784	REV1, polymerase (DNA directed) (REV1)
METTL16	0.0132941	0.0872784	methyltransferase like 16 (METTL16)
YAE1D1	0.0132941	0.0872784	Yae1 domain containing 1 (YAE1D1)
PAX5	0.0132941	0.0872784	paired box 5 (PAX5)
FOS	0.0132941	0.0872784	FBJ murine osteosarcoma viral oncogene homolog (FOS)
IFT88	0.0132941	0.0872784	intraflagellar transport 88 homolog (Chlamydomonas) (IFT88)
RGS22	0.0132941	0.0872784	regulator of G-protein signaling 22 (RGS22)
TENM2	0.0132941	0.0872784	teneurin transmembrane protein 2 (TENM2)
CAPN7	0.0132941	0.0872784	calpain 7 (CAPN7)
DBR1	0.0132941	0.0872784	debranching RNA lariats 1 (DBR1)
DKK1	0.0132941	0.0872784	dickkopf WNT signaling pathway inhibitor 1 (DKK1)
ZBTB6	0.0132941	0.0872784	zinc finger and BTB domain containing 6 (ZBTB6)
ZNF2	0.0132941	0.0872784	zinc finger protein 2 (ZNF2)
TBC1D2	0.0132941	0.0872784	TBC1 domain family, member 2 (TBC1D2)
NUP85	0.0132941	0.0872784	nucleoporin 85kDa (NUP85)
SDC2	0.0133918	0.0872784	syndecan 2 (SDC2)
HS2ST1	0.0133918	0.0872784	heparan sulfate 2-O-sulfotransferase 1 (HS2ST1)
AQP9	0.0133918	0.0872784	aquaporin 9 (AQP9)
TGM3	0.0134206	0.0872784	transglutaminase 3 (E polypeptide, protein-glutamine-gamma-glutamyltransferase) (TGM3)
SP8	0.0134212	0.0872784	Sp8 transcription factor (SP8)
AGPAT4	0.0134488	0.0872784	1-acylglycerol-3-phosphate O-acyltransferase 4 (AGPAT4)
RAB2B	0.0134488	0.0872784	RAB2B, member RAS oncogene family (RAB2B)
MORN2	0.0134488	0.0872784	MORN repeat containing 2 (MORN2)
NUDT15	0.0134488	0.0872784	nudix (nucleoside diphosphate linked moiety X)-type motif 15 (NUDT15)
PMPCA	0.013513	0.0872784	peptidase (mitochondrial processing) alpha (PMPCA), nuclear gene encoding mitochondrial protein
TEX26	0.013513	0.0872784	testis expressed 26 (TEX26)
RNASE6	0.013513	0.0872784	ribonuclease, RNase A family, k6 (RNASE6)
ZNF3	0.0135553	0.0872784	zinc finger protein 3 (ZNF3)
OR5K2	0.0135856	0.0872784
SLC2A4RG	0.0135856	0.0872784
GSTA1	0.0137641	0.0875732
OR4K15	0.0137713	0.0875732	olfactory receptor, family 4, subfamily K, member 15 (OR4K15)
RBMS2	0.0139656	0.0885251	RNA binding motif, single stranded interacting protein 2 (RBMS2)
EDEM3	0.0139656	0.0885251	ER degradation enhancer, mannosidase alpha-like 3 (EDEM3)
ACBD6	0.0139656	0.0885251	acyl-CoA binding domain containing 6 (ACBD6)
THY1	0.0139656	0.0885251	Thy-1 cell surface antigen (THY1)
SNX10	0.0139656	0.0885251	sorting nexin 10 (SNX10)
VPREB1	0.014007	0.0885251	pre-B lymphocyte 1 (VPREB1)
MROH6	0.0140621	0.0885251	maestro heat-like repeat family member 6 (MROH6)
APRT	0.0140621	0.0885251	adenine phosphoribosyltransferase (APRT)
IL24	0.0140621	0.0885251	interleukin 24 (IL24)
MYCNOS	0.0140621	0.0885251
BCORP1	0.0140621	0.0885251
XXYLT1	0.0140621	0.0885251	xyloside xylosyltransferase 1 (XXYLT1)
OXT	0.0141714	0.0885251	oxytocin/neurophysin I prepropeptide (OXT)
C12orf60	0.0141714	0.0885251	chromosome 12 open reading frame 60 (C12orf60)
GSTA5	0.0141968	0.0885251
NSD1	0.0141981	0.0885251	nuclear receptor binding SET domain protein 1 (NSD1)
GPRIN3	0.0141981	0.0885251	GPRIN family member 3 (GPRIN3)
KDM3A	0.0141981	0.0885251	lysine (K)-specific demethylase 3A (KDM3A)
IL1RL2	0.0141981	0.0885251	interleukin 1 receptor-like 2 (IL1RL2)
GALNT16	0.0141981	0.0885251	UDP-N-acetyl-alpha-D-galactosamine:polypeptide N-acetylgalactosaminyltransferase 16 (GALNT16)
GATA3	0.0141981	0.0885251	GATA binding protein 3 (GATA3)
OR5C1	0.0141981	0.0885251	olfactory receptor, family 5, subfamily C, member 1 (OR5C1)
FAF2	0.0141981	0.0885251	Fas associated factor family member 2 (FAF2)
IGDCC3	0.0141981	0.0885251	immunoglobulin superfamily, DCC subclass, member 3 (IGDCC3)
ATF4	0.0141981	0.0885251	activating transcription factor 4 (ATF4)
ZBTB16	0.0141981	0.0885251	zinc finger and BTB domain containing 16 (ZBTB16)
PIGO	0.0141981	0.0885251	phosphatidylinositol glycan anchor biosynthesis, class O (PIGO)
LRRC59	0.0141981	0.0885251	leucine rich repeat containing 59 (LRRC59)
GZF1	0.0141981	0.0885251	GDNF-inducible zinc finger protein 1 (GZF1)
GK2	0.0141981	0.0885251	glycerol kinase 2 (GK2)
NFATC2	0.0141981	0.0885251	nuclear factor of activated T-cells, cytoplasmic, calcineurin-dependent 2 (NFATC2)
DNM3	0.0141981	0.0885251	dynamin 3 (DNM3)
HMGCR	0.0141981	0.0885251	3-hydroxy-3-methylglutaryl-CoA reductase (HMGCR)
NARG2	0.0141981	0.0885251	NMDA receptor regulated 2 (NARG2)
TRPC4	0.0141981	0.0885251	transient receptor potential cation channel, subfamily C, member 4 (TRPC4), transcript variant epsilon
SHROOM3	0.0141981	0.0885251	shroom family member 3 (SHROOM3)
RP9	0.0142962	0.0885251	retinitis pigmentosa 9 (autosomal dominant) (RP9)
MAPK15	0.0142962	0.0885251
NKX6-2	0.0143562	0.0885251
BHLHE41	0.0143562	0.0885251
C7orf31	0.0143584	0.0894315	chromosome 7 open reading frame 31 (C7orf31)
PTX3	0.0143584	0.0894315	pentraxin 3, long (PTX3)
USP6NL	0.0143584	0.0894315	USP6 N-terminal like (USP6NL)
ZCCHC12	0.0143584	0.0894315	zinc finger, CCHC domain containing 12 (ZCCHC12)
BTD	0.0143584	0.0894315	biotinidase (BTD)
GPR52	0.0143584	0.0894315	G protein-coupled receptor 52 (GPR52)
VPS26B	0.0144696	0.0894315	vacuolar protein sorting 26 homolog B (S. pombe) (VPS26B)
AFF3	0.0144696	0.0894315	AF4/FMR2 family, member 3 (AFF3)
NXT2	0.0144696	0.0894315	nuclear transport factor 2-like export factor 2 (NXT2)
MOS	0.0144696	0.0894315	v-mos Moloney murine sarcoma viral oncogene homolog (MOS)
MFSD4	0.0144696	0.0894315	major facilitator superfamily domain containing 4 (MFSD4)
SYPL2	0.0144696	0.0894315	synaptophysin-like 2 (SYPL2)
MPDU1	0.0144696	0.0894315	mannose-P-dolichol utilization defect 1 (MPDU1)
DHRS11	0.0144696	0.0894315	dehydrogenase/reductase (SDR family) member 11 (DHRS11)
ZNRD1	0.0144696	0.0894315	zinc ribbon domain containing 1 (ZNRD1), transcript variant a
COA5	0.0144696	0.0894315	cytochrome c oxidase assembly factor 5 (COA5)
KCNK12	0.0145295	0.0894315	potassium channel, subfamily K, member 12 (KCNK12)
FAM115A	0.0145295	0.0894315	family with sequence similarity 115, member A (FAM115A)
SIX5	0.0145295	0.0894315	SIX homeobox 5 (SIX5)
PLIN3	0.0145967	0.0897072	perilipin 3 (PLIN3)
SFTA2	0.0145967	0.0897072	surfactant associated 2 (SFTA2)
IGFBPL1	0.014608	0.0897072
TRIM11	0.0147406	0.0899409	tripartite motif containing 11 (TRIM11)
CCDC42B	0.0147406	0.0899409	coiled-coil domain containing 42B (CCDC42B)
THYN1	0.015117	0.0911779	thymocyte nuclear protein 1 (THYN1)
FAM83A	0.015117	0.0911779	family with sequence similarity 83, member A (FAM83A)
WHAMM	0.015117	0.0911779	WAS protein homolog associated with actin, golgi membranes and microtubules (WHAMM)
CKAP2L	0.015117	0.0911779	cytoskeleton associated protein 2-like (CKAP2L)
SLC6A1	0.015117	0.0911779	solute carrier family 6 (neurotransmitter transporter, GABA), member 1 (SLC6A1)
YPEL4	0.015117	0.0911779	yippee-like 4 (Drosophila) (YPEL4)
CLDN5	0.015117	0.0911779	claudin 5 (CLDN5)
FGFR1	0.0151559	0.0935486	fibroblast growth factor receptor 1 (FGFR1)4
SLC20A2	0.0151559	0.0935486	solute carrier family 20 (phosphate transporter), member 2 (SLC20A2)
KCNG4	0.0151559	0.0935486	potassium voltage-gated channel, subfamily G, member 4 (KCNG4)
UCHL1	0.0151559	0.0935486	ubiquitin carboxyl-terminal esterase L1 (ubiquitin thiolesterase) (UCHL1)
GPR155	0.0151559	0.0935486	G protein-coupled receptor 155 (GPR155)
EML6	0.0151559	0.0935486	echinoderm microtubule associated protein like 6 (EML6)
OTX1	0.0151559	0.0935486	orthodenticle homeobox 1 (OTX1)
EFCAB3	0.0151559	0.0935486	EF-hand calcium binding domain 3 (EFCAB3)
GBE1	0.0151559	0.0935486	glucan (1,4-alpha-), branching enzyme 1 (GBE1)
KY	0.0151559	0.0935486	kyphoscoliosis peptidase (KY)
JAM3	0.0151559	0.0935486	junctional adhesion molecule 3 (JAM3)
TBC1D2B	0.0152934	0.0935486	TBC1 domain family, member 2B (TBC1D2B)
COX6C	0.0152934	0.0935486	cytochrome c oxidase subunit VIc (COX6C), nuclear gene encoding mitochondrial protein
NMS	0.0153481	0.0935486	neuromedin S (NMS)
CHAF1B	0.0153535	0.0935486	chromatin assembly factor 1, subunit B (p60) (CHAF1B)
CHD1	0.0153535	0.0935486	chromodomain helicase DNA binding protein 1 (CHD1)
COX7B	0.0153535	0.0935486	cytochrome c oxidase subunit VIIb (COX7B), nuclear gene encoding mitochondrial protein
SLC34A1	0.0153535	0.0935486	solute carrier family 34 (sodium phosphate), member 1 (SLC34A1)
ABHD12	0.0153535	0.0935486	abhydrolase domain containing 12 (ABHD12)
KLB	0.0153535	0.0935486	klotho beta (KLB)
AKAP8	0.0153535	0.0935486	A kinase (PRKA) anchor protein 8 (AKAP8)
C9orf173	0.0154943	0.0935486	chromosome 9 open reading frame 173 (C9orf173)
PRPS1L1	0.0154943	0.0935486	phosphoribosyl pyrophosphate synthetase 1-like 1 (PRPS1L1)
LOC401980	0.0154943	0.0935486	4933406M09Rik pseudogene (LOC401980), non-coding RNA.
ALDH1L1	0.0155649	0.0937644	aldehyde dehydrogenase 1 family, member L1 (ALDH1L1)
ZNF23	0.0155649	0.0937644	zinc finger protein 23 (ZNF23)
AMPD2	0.0155649	0.0937644	adenosine monophosphate deaminase 2 (AMPD2)
ZBTB2	0.0155649	0.0937644	zinc finger and BTB domain containing 2 (ZBTB2)
PROM2	0.0155649	0.0937644	prominin 2 (PROM2)
MED25	0.0156233	0.0937644	mediator complex subunit 25 (MED25)
ELMOD1	0.0156233	0.0937644	ELMO/CED-12 domain containing 1 (ELMOD1)
PLAG1	0.0156233	0.0937644	pleiomorphic adenoma gene 1 (PLAG1)
GALNT15	0.0156233	0.0937644	UDP-N-acetyl-alpha-D-galactosamine:polypeptide N-acetylgalactosaminyltransferase 15 (GALNT15)
HTR7	0.0156233	0.0937644	5-hydroxytryptamine (serotonin) receptor 7, adenylate cyclase-coupled (HTR7), transcript variant d
KLHDC8A	0.0156233	0.0937644	kelch domain containing 8A (KLHDC8A)
XRN1	0.0156233	0.0937644	5'-3' exoribonuclease 1 (XRN1)
C10orf62	0.0156233	0.0937644	chromosome 10 open reading frame 62 (C10orf62)
IBA57	0.0158301	0.0941644	IBA57, iron-sulfur cluster assembly homolog (S. cerevisiae) (IBA57)
TBC1D16	0.0158301	0.0941644	TBC1 domain family, member 16 (TBC1D16)
TERT	0.0158301	0.0941644	telomerase reverse transcriptase (TERT)
ZNF667	0.0158301	0.0941644	zinc finger protein 667 (ZNF667)
CHORDC1	0.0158301	0.0941644	cysteine and histidine-rich domain (CHORD) containing 1 (CHORDC1)
CPT1A	0.0158301	0.0941644	carnitine palmitoyltransferase 1A (liver) (CPT1A), nuclear gene encoding mitochondrial protein
ANKLE1	0.0158301	0.0941644	ankyrin repeat and LEM domain containing 1 (ANKLE1)
MGC13053	0.0158301	0.0941644	RecName: Full=Putative uncharacterized protein MGC13053;
NPY6R	0.0160654	0.0941644	neuropeptide Y receptor Y6 (pseudogene) (NPY6R), non-coding RNA.
KLK10	0.0160654	0.0941644	kallikrein-related peptidase 10 (KLK10)
PSRC1	0.0161701	0.097497	proline/serine-rich coiled-coil 1 (PSRC1)
PRDM1	0.0161701	0.097497	PR domain containing 1, with ZNF domain (PRDM1)
MYH8	0.0161701	0.097497	myosin, heavy chain 8, skeletal muscle, perinatal (MYH8)
ARMCX1	0.0161701	0.097497	armadillo repeat containing, X-linked 1 (ARMCX1)
KIF4A	0.0161701	0.097497	kinesin family member 4A (KIF4A)
CCDC83	0.0161701	0.097497	coiled-coil domain containing 83 (CCDC83)
DHRS9	0.0161701	0.097497	dehydrogenase/reductase (SDR family) member 9 (DHRS9)
RPS6KL1	0.0161701	0.097497	ribosomal protein S6 kinase-like 1 (RPS6KL1)
OR6Y1	0.0162975	0.097497	olfactory receptor, family 6, subfamily Y, member 1 (OR6Y1)
LOC389895	0.0162975	0.097497
TRAM1L1	0.0163354	0.097497	translocation associated membrane protein 1-like 1 (TRAM1L1)
CCDC116	0.0163512	0.0975729	coiled-coil domain containing 116 (CCDC116)
RNF152	0.0163512	0.0975729	ring finger protein 152 (RNF152)
SMIM6	0.0163512	0.0975729	small integral membrane protein 6 (SMIM6)
NAB1	0.0163512	0.0975729	NGFI-A binding protein 1 (EGR1 binding protein 1) (NAB1)
INPP5K	0.0163512	0.0975729	inositol polyphosphate-5-phosphatase K (INPP5K)
SH3GL1	0.0163512	0.0975729	SH3-domain GRB2-like 1 (SH3GL1)
TMEM165	0.0164089	0.0983798	transmembrane protein 165 (TMEM165)
SDS	0.0164089	0.0983798	serine dehydratase (SDS)
KLHDC8B	0.0164089	0.0983798	kelch domain containing 8B (KLHDC8B)
RTL1	0.0164089	0.0983798	retrotransposon-like 1 (RTL1)
WISP3	0.0164089	0.0983798	WNT1 inducible signaling pathway protein 3 (WISP3)
INHBA	0.0164089	0.0983798	inhibin, beta A (INHBA)
NOVA2	0.0165809	0.0983798	neuro-oncological ventral antigen 2 (NOVA2)
FBXL6	0.0166186	0.0983798	F-box and leucine-rich repeat protein 6 (FBXL6)
GSTM5	0.0166186	0.0983798	glutathione S-transferase mu 5 (GSTM5)
FAM20C	0.0166483	0.0983798	family with sequence similarity 20, member C (FAM20C)
OR5D16	0.0166483	0.0983798	olfactory receptor, family 5, subfamily D, member 16 (OR5D16)
TMPRSS13	0.0166647	0.0983798	transmembrane protease, serine 13 (TMPRSS13)
CNTN6	0.016857	0.099989	contactin 6 (CNTN6)
TBRG1	0.016857	0.099989	transforming growth factor beta regulator 1 (TBRG1)
FBXO28	0.016857	0.099989	F-box protein 28 (FBXO28)
SV2C	0.016857	0.099989	synaptic vesicle glycoprotein 2C (SV2C)
TMEM126A	0.016857	0.099989	transmembrane protein 126A (TMEM126A), nuclear gene encoding mitochondrial protein
M6PR	0.016857	0.099989	mannose-6-phosphate receptor (cation dependent) (M6PR)
KBTBD6	0.016857	0.099989	kelch repeat and BTB (POZ) domain containing 6 (KBTBD6)
AGPAT9	0.016857	0.099989	1-acylglycerol-3-phosphate O-acyltransferase 9 (AGPAT9)
OR4B1	0.0169394	0.099989	olfactory receptor, family 4, subfamily B, member 1 (OR4B1)
GSTA2	0.0170151	0.099989
RTEL1	0.0171543	0.099989	regulator of telomere elongation helicase 1 (RTEL1)
GEMIN8	0.0171543	0.099989	gem (nuclear organelle) associated protein 8 (GEMIN8)
GPRC5B	0.0171543	0.099989	G protein-coupled receptor, family C, group 5, member B (GPRC5B)
TIMM8A	0.0171543	0.099989	translocase of inner mitochondrial membrane 8 homolog A (yeast) (TIMM8A), nuclear gene encoding mitochondrial protein
GLI4	0.0171733	0.099989	GLI family zinc finger 4 (GLI4)
OR1J4	0.0172352	0.099989	olfactory receptor, family 1, subfamily J, member 4 (OR1J4)
FAM81B	0.0172435	0.102653	family with sequence similarity 81, member B (FAM81B)
HCN1	0.0172435	0.102653	hyperpolarization activated cyclic nucleotide-gated potassium channel 1 (HCN1)
SKA1	0.0172435	0.102653	spindle and kinetochore associated complex subunit 1 (SKA1)
LEP	0.0172435	0.102653	leptin (LEP)
TRIM29	0.0172435	0.102653	tripartite motif containing 29 (TRIM29)
IGSF10	0.0172435	0.102653	immunoglobulin superfamily, member 10 (IGSF10)
JPH1	0.0172435	0.102653	junctophilin 1 (JPH1)
ARPP21	0.0172435	0.102653	cAMP-regulated phosphoprotein, 21kDa (ARPP21)
LOC100652824	0.0172435	0.102653	uncharacterized protein KIAA2012 (LOC100652824)
LRRC34	0.0172435	0.102653	leucine rich repeat containing 34 (LRRC34)
HIVEP2	0.0172435	0.102653	human immunodeficiency virus type I enhancer binding protein 2 (HIVEP2)
PCDHB8	0.0172435	0.102653	protocadherin beta 8 (PCDHB8)
PLCD4	0.0172435	0.102653	phospholipase C, delta 4 (PLCD4)
EEFSEC	0.0172435	0.102653	eukaryotic elongation factor, selenocysteine-tRNA-specific (EEFSEC)
HELZ2	0.0174939	0.102653	helicase with zinc finger 2, transcriptional coactivator (HELZ2)
FXN	0.0174939	0.102653	frataxin (FXN), nuclear gene encoding mitochondrial protein
OVCA2	0.0174939	0.102653	ovarian tumor suppressor candidate 2 (OVCA2)
AADAT	0.0175275	0.102952	aminoadipate aminotransferase (AADAT)
ACTBL2	0.0175275	0.102952	actin, beta-like 2 (ACTBL2)
BEND3	0.0175275	0.102952	BEN domain containing 3 (BEND3)
LAMP3	0.0176731	0.102952	lysosomal-associated membrane protein 3 (LAMP3)
MRAS	0.0176731	0.102952	muscle RAS oncogene homolog (MRAS)
C19orf38	0.0176731	0.102952	chromosome 19 open reading frame 38 (C19orf38)
GADD45A	0.0176731	0.102952	growth arrest and DNA-damage-inducible, alpha (GADD45A), transcript variant 1, mRNA.
MAP7D3	0.0176731	0.102952	MAP7 domain containing 3 (MAP7D3), transcript variant 1, mRNA.
FAM194A	0.0176731	0.102952	family with sequence similarity 194, member A (FAM194A), mRNA.
NUDT11	0.0176922	0.103194	nudix (nucleoside diphosphate linked moiety X)-type motif 11 (NUDT11), mRNA.
NAT8	0.0176922	0.103194	N-acetyltransferase 8 (GCN5-related, putative) (NAT8), mRNA.
ZNF211	0.0177061	0.103194
CDC42EP3	0.0178322	0.103194	CDC42 effector protein (Rho GTPase binding) 3 (CDC42EP3), transcript variant 1, mRNA.
C15orf26	0.0178854	0.103728	chromosome 15 open reading frame 26 (C15orf26), mRNA.
TAS2R60	0.0180436	0.104062	taste receptor, type 2, member 60 (TAS2R60), mRNA.
POLN	0.0181755	0.104391	polymerase (DNA directed) nu (POLN), mRNA.
BTBD3	0.0181755	0.104391	BTB (POZ) domain containing 3 (BTBD3), transcript variant 1, mRNA.
FAIM2	0.0181755	0.104391	Fas apoptotic inhibitory molecule 2 (FAIM2), mRNA.
MTFR1L	0.0181755	0.104391	mitochondrial fission regulator 1-like (MTFR1L), nuclear gene encoding mitochondrial protein, transcript variant 2, mRNA.
C7orf50	0.0183417	0.105434	chromosome 7 open reading frame 50 (C7orf50), transcript variant 3, mRNA.
SFMBT1	0.0183788	0.108771
CDH24	0.0183788	0.108771	cadherin 24, type 2 (CDH24), transcript variant 2, mRNA.
TTC23	0.0183788	0.108771	tetratricopeptide repeat domain 23 (TTC23), transcript variant 6, mRNA.
MYH11	0.0183788	0.108771	myosin, heavy chain 11, smooth muscle (MYH11), transcript variant SM1B, mRNA.
ALPK2	0.0183788	0.108771	alpha-kinase 2 (ALPK2), mRNA.
RFTN1	0.0183788	0.108771	raftlin, lipid raft linker 1 (RFTN1), mRNA.
DNAH9	0.0183788	0.108771	dynein, axonemal, heavy chain 9 (DNAH9), transcript variant 2, mRNA.
LRRC15	0.0183788	0.108771	leucine rich repeat containing 15 (LRRC15), transcript variant 2, mRNA.
ATG4A	0.0183788	0.108771	autophagy related 4A, cysteine peptidase (ATG4A), transcript variant 1, mRNA.
SPPL2C	0.0183788	0.108771	signal peptide peptidase like 2C (SPPL2C), mRNA.
ENAM	0.0183788	0.108771	enamelin (ENAM), mRNA.
TEX15	0.0183788	0.108771	testis expressed 15 (TEX15), mRNA.
GLI3	0.0183788	0.108771	GLI family zinc finger 3 (GLI3), mRNA.
HNRNPM	0.0183788	0.108771	heterogeneous nuclear ribonucleoprotein M (HNRNPM), transcript variant 1, mRNA.
GAMT	0.0184697	0.108771	guanidinoacetate N-methyltransferase (GAMT), transcript variant 2, mRNA.
TAS1R2	0.0185746	0.108771	taste receptor, type 1, member 2 (TAS1R2), mRNA.
ZBTB14	0.0185746	0.108771	zinc finger and BTB domain containing 14 (ZBTB14), transcript variant 2, mRNA.
NRG2	0.0185746	0.108771	neuregulin 2 (NRG2), transcript variant 3, mRNA.
LOC728637	0.0185746	0.108771
SLC2A11	0.0186834	0.108771	solute carrier family 2 (facilitated glucose transporter), member 11 (SLC2A11), transcript variant 2, mRNA.
TK1	0.0187123	0.109447	thymidine kinase 1, soluble (TK1), mRNA.
PLCH1	0.0187123	0.109447	phospholipase C, eta 1 (PLCH1), transcript variant 1, mRNA.
EDA	0.0187123	0.109447	ectodysplasin A (EDA), transcript variant 1, mRNA.
DEFB103A	0.0189974	0.109515	defensin, beta 103A (DEFB103A), mRNA.
GPR148	0.0190165	0.109515
ZG16	0.0190324	0.109705	zymogen granule protein 16 (ZG16), mRNA.
CD97	0.0190324	0.109705	CD97 molecule (CD97), transcript variant 1, mRNA.
RADIL	0.0190707	0.109705	Ras association and DIL domains (RADIL), mRNA.
FLCN	0.0190707	0.109705	folliculin (FLCN), transcript variant 1, mRNA.
MAML1	0.0190707	0.109705	mastermind-like 1 (Drosophila) (MAML1), mRNA.
RNF213	0.0190877	0.109741	ring finger protein 213 (RNF213), transcript variant 2, mRNA.
SPATC1	0.0190877	0.109741	spermatogenesis and centriole associated 1 (SPATC1), transcript variant 1, mRNA.
RPP40	0.0190877	0.109741	ribonuclease P/MRP 40kDa subunit (RPP40), mRNA.
TOR1AIP1	0.0190877	0.109741	torsin A interacting protein 1 (TOR1AIP1), transcript variant 2, mRNA.
HIST1H2BA	0.0190877	0.109741	histone cluster 1, H2ba (HIST1H2BA), mRNA.
CIR1	0.0190877	0.109741	corepressor interacting with RBPJ, 1 (CIR1), mRNA.
HIST1H2AD	0.0194566	0.110401	histone cluster 1, H2ad (HIST1H2AD), mRNA.
ZFP82	0.0194566	0.110401	ZFP82 zinc finger protein (ZFP82), mRNA.
GAPDH	0.0194566	0.110401	glyceraldehyde-3-phosphate dehydrogenase (GAPDH), transcript variant 1, mRNA.
RBM19	0.0194566	0.110401	RNA binding motif protein 19 (RBM19), transcript variant 1, mRNA.
SOD3	0.0195468	0.110482	superoxide dismutase 3, extracellular (SOD3), mRNA.
PODXL	0.0195627	0.110538	podocalyxin-like (PODXL), transcript variant 2, mRNA.
TACC3	0.0195745	0.110855	transforming, acidic coiled-coil containing protein 3 (TACC3), mRNA.
SCD5	0.0195745	0.110855	stearoyl-CoA desaturase 5 (SCD5), transcript variant 1, mRNA.
SLIT3	0.0195791	0.110855	slit homolog 3 (Drosophila) (SLIT3), transcript variant 2, mRNA.
HTR1D	0.0195791	0.110855	5-hydroxytryptamine (serotonin) receptor 1D, G protein-coupled (HTR1D), mRNA.
NHSL1	0.0195791	0.110855	NHS-like 1 (NHSL1), transcript variant 2, mRNA.
ANKRD26	0.0195791	0.110855	ankyrin repeat domain 26 (ANKRD26), transcript variant 1, mRNA.
SNX31	0.0195791	0.110855	sorting nexin 31 (SNX31), mRNA.
FBXW8	0.0195791	0.110855	F-box and WD repeat domain containing 8 (FBXW8), transcript variant 1, mRNA.
COPA	0.0195791	0.110855	coatomer protein complex, subunit alpha (COPA), transcript variant 1, mRNA.
HIRA	0.0195791	0.110855	histone cell cycle regulator (HIRA), mRNA.
CLPX	0.0195791	0.110855	ClpX caseinolytic peptidase X homolog (E. coli) (CLPX), mRNA.
POLR1A	0.0195791	0.110855	polymerase (RNA) I polypeptide A, 194kDa (POLR1A), mRNA.
FLRT3	0.0195791	0.110855	fibronectin leucine rich transmembrane protein 3 (FLRT3), transcript variant 1, mRNA.
ADCY4	0.0195791	0.110855	adenylate cyclase 4 (ADCY4), transcript variant 1, mRNA.
MUSK	0.0195791	0.110855	muscle, skeletal, receptor tyrosine kinase (MUSK), transcript variant 1, mRNA.
VPS4A	0.0195791	0.110855	vacuolar protein sorting 4 homolog A (S. cerevisiae) (VPS4A), mRNA.
PTBP3	0.0195791	0.110855	polypyrimidine tract binding protein 3 (PTBP3), transcript variant 3, mRNA.
SLC5A12	0.0195791	0.110855	solute carrier family 5 (sodium/glucose cotransporter), member 12 (SLC5A12), mRNA.
GPR139	0.0195791	0.110855	G protein-coupled receptor 139 (GPR139), mRNA.
KIAA1244	0.0195791	0.110855	KIAA1244 (KIAA1244), mRNA.
SLC2A4	0.0195791	0.110855	solute carrier family 2 (facilitated glucose transporter), member 4 (SLC2A4), mRNA.
WDR66	0.0195835	0.113418	WD repeat domain 66 (WDR66), transcript variant 1, mRNA.
ARHGAP42	0.0195835	0.113418	Rho GTPase activating protein 42 (ARHGAP42), mRNA.
PYGO2	0.0195835	0.113418	pygopus homolog 2 (Drosophila) (PYGO2), mRNA.
RNF182	0.0195835	0.113418	ring finger protein 182 (RNF182), transcript variant 3, mRNA.
EHD3	0.0195835	0.113418	EH-domain containing 3 (EHD3), mRNA.
CHMP1B	0.0195835	0.113418	charged multivesicular body protein 1B (CHMP1B), mRNA.
RPRD1A	0.0195835	0.113418	regulation of nuclear pre-mRNA domain containing 1A (RPRD1A), mRNA.
SAMD13	0.0195835	0.113418	sterile alpha motif domain containing 13 (SAMD13), transcript variant 1, mRNA.
GNPDA2	0.0195835	0.113418	glucosamine-6-phosphate deaminase 2 (GNPDA2), transcript variant 1, mRNA.
ZNF426	0.0197089	0.113418
SLC22A12	0.0198735	0.113418	solute carrier family 22 (organic anion/urate transporter), member 12 (SLC22A12), transcript variant 1, mRNA.
RXRG	0.0198735	0.113418	retinoid X receptor, gamma (RXRG), transcript variant 1, mRNA.
SF3A2	0.0198735	0.113418	splicing factor 3a, subunit 2, 66kDa (SF3A2), mRNA.
ABTB1	0.0199667	0.113821	ankyrin repeat and BTB (POZ) domain containing 1 (ABTB1), transcript variant 2, mRNA.
RNF214	0.0199667	0.113821	ring finger protein 214 (RNF214), transcript variant 2, mRNA.
PCDHB7	0.0199667	0.113821	protocadherin beta 7 (PCDHB7), mRNA.
SRR	0.0199667	0.113821	serine racemase (SRR), mRNA.
SNPH	0.0199667	0.113821	syntaphilin (SNPH), mRNA.
ITIH3	0.0199667	0.113821	inter-alpha-trypsin inhibitor heavy chain 3 (ITIH3), mRNA.
FAM211A	0.0200778	0.113821	family with sequence similarity 211, member A (FAM211A), transcript variant 1, mRNA.
CLDND1	0.0200968	0.113821	claudin domain containing 1 (CLDND1), transcript variant 4, mRNA.
TMEM252	0.0200968	0.113821	transmembrane protein 252 (TMEM252), mRNA.
GCGR	0.0201368	0.113821	glucagon receptor (GCGR), mRNA.
AX747968	0.0201368	0.113821
OR4F6	0.0202406	0.113901	olfactory receptor, family 4, subfamily F, member 6 (OR4F6), mRNA.
HTR6	0.0203837	0.114113	5-hydroxytryptamine (serotonin) receptor 6, G protein-coupled (HTR6), mRNA.
MIF4GD	0.0203837	0.114113	MIF4G domain containing (MIF4GD), transcript variant 1, mRNA.
UGT2B11	0.0203948	0.114579
CNTN4	0.0206003	0.115665	contactin 4 (CNTN4), transcript variant 1, mRNA.
STRC	0.0206003	0.115665	stereocilin (STRC), mRNA.
UBE3D	0.0206003	0.115665	ubiquitin protein ligase E3D (UBE3D), mRNA.
BRF2	0.0206003	0.115665	BRF2, RNA polymerase III transcription initiation factor 50 kDa subunit (BRF2), mRNA.
WFDC9	0.020688	0.115665	WAP four-disulfide core domain 9 (WFDC9), mRNA.
SHC2	0.0207931	0.115665
AMZ1	0.0208157	0.115665	archaelysin family metallopeptidase 1 (AMZ1), mRNA.
TMPRSS11F	0.0208473	0.115665	transmembrane protease, serine 11F (TMPRSS11F), mRNA.
PENK	0.0208473	0.115665	proenkephalin (PENK), transcript variant 2, mRNA.
EFCAB9	0.0208473	0.115665	EF-hand calcium binding domain 9 (EFCAB9), mRNA.
TULP2	0.0208473	0.115665	tubby like protein 2 (TULP2), mRNA.
CCDC88C	0.0208473	0.115665	coiled-coil domain containing 88C (CCDC88C), mRNA.
CDYL2	0.0208473	0.115665	chromodomain protein, Y-like 2 (CDYL2), mRNA.
SLCO2A1	0.0208473	0.115665	solute carrier organic anion transporter family, member 2A1 (SLCO2A1), mRNA.
AMOT	0.0208473	0.115665	angiomotin (AMOT), transcript variant 1, mRNA.
HEPACAM2	0.0208473	0.115665	HEPACAM family member 2 (HEPACAM2), transcript variant 1, mRNA.
RB1CC1	0.0208473	0.115665	RB1-inducible coiled-coil 1 (RB1CC1), transcript variant 1, mRNA.
CCDC135	0.0208473	0.115665	coiled-coil domain containing 135 (CCDC135), mRNA.
C6orf1	0.0209213	0.117657	chromosome 6 open reading frame 1 (C6orf1), transcript variant 3, mRNA.
ZNF74	0.0209717	0.117657	zinc finger protein 74 (ZNF74), transcript variant 1, mRNA.
KCNJ10	0.0210857	0.119126	potassium inwardly-rectifying channel, subfamily J, member 10 (KCNJ10), mRNA.
MGP	0.0210857	0.119126	matrix Gla protein (MGP), transcript variant 1, mRNA.
B3GNT2	0.0210857	0.119126	UDP-GlcNAc:betaGal beta-1,3-N-acetylglucosaminyltransferase 2 (B3GNT2), mRNA.
DOK4	0.0210857	0.119126	docking protein 4 (DOK4), mRNA.
EPPK1	0.0212177	0.119126	epiplakin 1 (EPPK1), mRNA.
C9orf92	0.0212177	0.119126
ZNF260	0.0212177	0.119126	zinc finger protein 260 (ZNF260), transcript variant 4, mRNA.
CCDC77	0.0212938	0.119126	coiled-coil domain containing 77 (CCDC77), transcript variant 1, mRNA.
F13B	0.0212938	0.119126	coagulation factor XIII, B polypeptide (F13B), mRNA.
RUVBL2	0.0212938	0.119126	RuvB-like 2 (E. coli) (RUVBL2), mRNA.
CADM4	0.0212938	0.119126	cell adhesion molecule 4 (CADM4), mRNA.
KRT74	0.0212938	0.119126	keratin 74 (KRT74), mRNA.
NCAN	0.0212938	0.119126	neurocan (NCAN), mRNA.
TSHZ3	0.0212938	0.119126	teashirt zinc finger homeobox 3 (TSHZ3), mRNA.
ARX	0.0214236	0.119496	aristaless related homeobox (ARX), mRNA.
OR4F5	0.0214236	0.119496
SLC8A1	0.0217268	0.120082	solute carrier family 8 (sodium/calcium exchanger), member 1 (SLC8A1), transcript variant A, mRNA.
SPDL1	0.0217268	0.120082	spindle apparatus coiled-coil protein 1 (SPDL1), mRNA.
LCN2	0.0217268	0.120082	lipocalin 2 (LCN2), mRNA.
ACER1	0.0217749	0.120082	alkaline ceramidase 1 (ACER1), mRNA.
FDXR	0.0217749	0.120082	ferredoxin reductase (FDXR), nuclear gene encoding mitochondrial protein, transcript variant 1, mRNA.
CHMP7	0.0217749	0.120082	charged multivesicular body protein 7 (CHMP7), mRNA.
ELF3	0.0217749	0.120082	E74-like factor 3 (ets domain transcription factor, epithelial-specific ) (ELF3), transcript variant 1, mRNA.
NPAS1	0.0217749	0.120082	neuronal PAS domain protein 1 (NPAS1), mRNA.
INHBB	0.0217749	0.120082	inhibin, beta B (INHBB), mRNA.
ZNF250	0.021845	0.120082	zinc finger protein 250 (ZNF250), transcript variant 1, mRNA.
TRO	0.021845	0.120082
NEU4	0.021845	0.120082	sialidase 4 (NEU4), transcript variant 3, mRNA.
ZNF280A	0.021845	0.120082
NUPR1L	0.021845	0.120082	nuclear protein, transcriptional regulator, 1-like (NUPR1L), mRNA.
CALY	0.0221857	0.120082	calcyon neuron-specific vesicular protein (CALY), mRNA.
METTL21A	0.0221865	0.120082	methyltransferase like 21A (METTL21A), transcript variant 2, mRNA.
SLC16A5	0.0221865	0.120082	solute carrier family 16, member 5 (monocarboxylic acid transporter 6) (SLC16A5), transcript variant 1, mRNA.
ACADVL	0.0221865	0.120082	acyl-CoA dehydrogenase, very long chain (ACADVL), nuclear gene encoding mitochondrial protein, transcript variant 1, mRNA.
FOXRED1	0.0221865	0.120082	FAD-dependent oxidoreductase domain containing 1 (FOXRED1), nuclear gene encoding mitochondrial protein, transcript variant 1, mRNA.
FRRS1	0.0221865	0.120082
IL27RA	0.0221865	0.120082	interleukin 27 receptor, alpha (IL27RA), mRNA.
TPR	0.0221865	0.120082	translocated promoter region, nuclear basket protein (TPR), mRNA.
DHRS7	0.0221865	0.120082	dehydrogenase/reductase (SDR family) member 7 (DHRS7), mRNA.
TET3	0.0221865	0.120082	tet methylcytosine dioxygenase 3 (TET3), mRNA.
BNIP2	0.0221865	0.120082	BCL2/adenovirus E1B 19kDa interacting protein 2 (BNIP2), mRNA.
PIK3CB	0.0221865	0.120082	phosphatidylinositol-4,5-bisphosphate 3-kinase, catalytic subunit beta (PIK3CB), transcript variant 1, mRNA.
FAM196B	0.0221865	0.120082	family with sequence similarity 196, member B (FAM196B), mRNA.
ACACB	0.0221865	0.120082	acetyl-CoA carboxylase beta (ACACB), mRNA.
KIAA1737	0.0221865	0.120082	KIAA1737 (KIAA1737), mRNA.
MYT1	0.0222164	0.122002	myelin transcription factor 1 (MYT1), mRNA.
EXOG	0.0222164	0.122002	endo/exonuclease (5'-3'), endonuclease G-like (EXOG), nuclear gene encoding mitochondrial protein, transcript variant 1, mRNA.
TFDP2	0.0222164	0.122002	transcription factor Dp-2 (E2F dimerization partner 2) (TFDP2), transcript variant 3, mRNA.
CSTF2	0.0222164	0.122002	cleavage stimulation factor, 3' pre-RNA, subunit 2, 64kDa (CSTF2), mRNA.
CRYZ	0.0222164	0.122002	crystallin, zeta (quinone reductase) (CRYZ), transcript variant 2, mRNA.
TSPYL1	0.0222164	0.122002	TSPY-like 1 (TSPYL1), mRNA.
GPR26	0.0222947	0.122564	G protein-coupled receptor 26 (GPR26), mRNA.
PTK6	0.0224678	0.122659	protein tyrosine kinase 6 (PTK6), transcript variant 1, mRNA.
ZNF579	0.0224996	0.122936	zinc finger protein 579 (ZNF579), mRNA.
MAGEB17	0.0224996	0.122936
OR4A15	0.0225645	0.122936
PRKAA2	0.0226875	0.124321	protein kinase, AMP-activated, alpha 2 catalytic subunit (PRKAA2), mRNA.
ZFP1	0.0226875	0.124321	ZFP1 zinc finger protein (ZFP1), mRNA.
SLC25A40	0.0226875	0.124321	solute carrier family 25, member 40 (SLC25A40), nuclear gene encoding mitochondrial protein, mRNA.
CCDC149	0.0226875	0.124321	coiled-coil domain containing 149 (CCDC149), transcript variant 2, mRNA.
MSTN	0.0226875	0.124321	myostatin (MSTN), mRNA.
COQ10B	0.0226875	0.124321	coenzyme Q10 homolog B (S. cerevisiae) (COQ10B), nuclear gene encoding mitochondrial protein, mRNA.
TAC4	0.0226875	0.124321	tachykinin 4 (hemokinin) (TAC4), transcript variant alpha, mRNA.
MED26	0.0226971	0.124321	mediator complex subunit 26 (MED26), mRNA.
NAF1	0.0226971	0.124321	nuclear assembly factor 1 ribonucleoprotein (NAF1), transcript variant 1, mRNA.
CYB5D1	0.0226971	0.124321	cytochrome b5 domain containing 1 (CYB5D1), mRNA.
ADIRF	0.0227733	0.124321	adipogenesis regulatory factor (ADIRF), mRNA.
GPR146	0.0227733	0.124321	G protein-coupled receptor 146 (GPR146), mRNA.
C3orf55	0.0227733	0.124321
SLC39A4	0.0229797	0.12443	solute carrier family 39 (zinc transporter), member 4 (SLC39A4), transcript variant 2, mRNA.
NACC1	0.0229797	0.12443	nucleus accumbens associated 1, BEN and BTB (POZ) domain containing (NACC1), mRNA.
SGTA	0.0229797	0.12443	small glutamine-rich tetratricopeptide repeat (TPR)-containing, alpha (SGTA), mRNA.
ZNF428	0.0229797	0.12443	zinc finger protein 428 (ZNF428), mRNA.
ZNF287	0.023248	0.12518	zinc finger protein 287 (ZNF287), mRNA.
FMO4	0.023248	0.12518	flavin containing monooxygenase 4 (FMO4), mRNA.
TRIP11	0.023248	0.12518	thyroid hormone receptor interactor 11 (TRIP11), mRNA.
LYPD3	0.023248	0.12518	LY6/PLAUR domain containing 3 (LYPD3), mRNA.
REN	0.023248	0.12518	renin (REN), mRNA.
METTL4	0.023248	0.12518	methyltransferase like 4 (METTL4), mRNA.
ZNF699	0.0234331	0.12518	zinc finger protein 699 (ZNF699), mRNA.
SLC25A29	0.0234706	0.12518	solute carrier family 25 (mitochondrial carnitine/acylcarnitine carrier), member 29 (SLC25A29), nuclear gene encoding mitochondrial protein, mRNA.
C1orf131	0.0234706	0.12518	chromosome 1 open reading frame 131 (C1orf131), mRNA.
MLLT1	0.0234706	0.12518	myeloid/lymphoid or mixed-lineage leukemia (trithorax homolog, Drosophila); translocated to, 1 (MLLT1), mRNA.
MRPS36	0.0234706	0.12518	mitochondrial ribosomal protein S36 (MRPS36), nuclear gene encoding mitochondrial protein, mRNA.
TOX	0.0235999	0.125268	thymocyte selection-associated high mobility group box (TOX), mRNA.
ATL3	0.0235999	0.125268	atlastin GTPase 3 (ATL3), mRNA.
GLB1L	0.0235999	0.125268	galactosidase, beta 1-like (GLB1L), mRNA.
COQ3	0.0235999	0.125268	coenzyme Q3 methyltransferase (COQ3), mRNA.
LOXL4	0.0235999	0.125268	lysyl oxidase-like 4 (LOXL4), mRNA.
RPA4	0.0237091	0.128318	replication protein A4, 30kDa (RPA4), mRNA.
TRPM4	0.0238441	0.128447	transient receptor potential cation channel, subfamily M, member 4 (TRPM4), transcript variant 1, mRNA.
ARHGAP20	0.0238441	0.128447	Rho GTPase activating protein 20 (ARHGAP20), transcript variant 1, mRNA.
SERPINA10	0.0238441	0.128447	serpin peptidase inhibitor, clade A (alpha-1 antiproteinase, antitrypsin), member 10 (SERPINA10), transcript variant 1, mRNA.
MTG1	0.0238684	0.128732	mitochondrial ribosome-associated GTPase 1 (MTG1), nuclear gene encoding mitochondrial protein, mRNA.
IDUA	0.0238684	0.128732	iduronidase, alpha-L- (IDUA), mRNA.
SH3GL3	0.0238684	0.128732	SH3-domain GRB2-like 3 (SH3GL3), transcript variant 1, mRNA.
GLOD5	0.0238684	0.128732	glyoxalase domain containing 5 (GLOD5), mRNA.
HIATL1	0.0238684	0.128732	hippocampus abundant transcript-like 1 (HIATL1), mRNA.
ZNF251	0.0239384	0.128732
CDHR4	0.0239416	0.129141	cadherin-related family member 4 (CDHR4), mRNA.
LOH12CR1	0.0239416	0.129141	loss of heterozygosity, 12, chromosomal region 1 (LOH12CR1), mRNA.
RARB	0.0239416	0.129141	retinoic acid receptor, beta (RARB), transcript variant 1, mRNA.
SPCS1	0.0239416	0.129141	signal peptidase complex subunit 1 homolog (S. cerevisiae) (SPCS1), mRNA.
ZBTB8OS	0.0241801	0.13031	zinc finger and BTB domain containing 8 opposite strand (ZBTB8OS), mRNA.
SNX19	0.0241801	0.13031	sorting nexin 19 (SNX19), mRNA.
MICAL2	0.0241801	0.13031	microtubule associated monooxygenase, calponin and LIM domain containing 2 (MICAL2), mRNA.
MAP4K3	0.0241801	0.13031	mitogen-activated protein kinase kinase kinase kinase 3 (MAP4K3), transcript variant 1, mRNA.
C6orf118	0.0242367	0.13031	chromosome 6 open reading frame 118 (C6orf118), mRNA.
ALDH1L1-AS2	0.0243579	0.13031
PIGC	0.0243939	0.131865	phosphatidylinositol glycan anchor biosynthesis, class C (PIGC), transcript variant 1, mRNA.
C22orf23	0.0243939	0.131865	chromosome 22 open reading frame 23 (C22orf23), transcript variant 1, mRNA.
ANO5	0.0243939	0.131865	anoctamin 5 (ANO5), transcript variant 1, mRNA.
IL4	0.0243939	0.131865	interleukin 4 (IL4), transcript variant 1, mRNA.
NDP	0.0243939	0.131865	Norrie disease (pseudoglioma) (NDP), mRNA.
TBATA	0.0243939	0.131865	thymus, brain and testes associated (TBATA), mRNA.
BZW1	0.0243939	0.131865	basic leucine zipper and W2 domains 1 (BZW1), transcript variant 3, mRNA.
EIF4EBP3	0.0243939	0.131865	eukaryotic translation initiation factor 4E binding protein 3 (EIF4EBP3), mRNA.
SLC19A2	0.0243939	0.131865	solute carrier family 19 (thiamine transporter), member 2 (SLC19A2), mRNA.
MSANTD4	0.0243939	0.131865	Myb/SANT-like DNA-binding domain containing 4 with coiled-coils (MSANTD4), mRNA.
DCUN1D4	0.0243939	0.131865	DCN1, defective in cullin neddylation 1, domain containing 4 (S. cerevisiae) (DCUN1D4), transcript variant 1, mRNA.
SLC22A5	0.0243939	0.131865	solute carrier family 22 (organic cation/carnitine transporter), member 5 (SLC22A5), mRNA.
FAAH	0.0243939	0.131865	fatty acid amide hydrolase (FAAH), mRNA.
AMMECR1	0.0248069	0.131865	Alport syndrome, mental retardation, midface hypoplasia and elliptocytosis chromosomal region gene 1 (AMMECR1), transcript variant 1, mRNA.
FAM84A	0.0248069	0.131865	family with sequence similarity 84, member A (FAM84A), mRNA.
PITRM1	0.0248069	0.131865	pitrilysin metallopeptidase 1 (PITRM1), nuclear gene encoding mitochondrial protein, transcript variant 1, mRNA.
TUBGCP2	0.0248675	0.131865	tubulin, gamma complex associated protein 2 (TUBGCP2), transcript variant 2, mRNA.
TAS1R3	0.0248675	0.131865	taste receptor, type 1, member 3 (TAS1R3), mRNA.
PHLDA1	0.0248675	0.131865	pleckstrin homology-like domain, family A, member 1 (PHLDA1), mRNA.
EIF4EBP1	0.0248675	0.131865	eukaryotic translation initiation factor 4E binding protein 1 (EIF4EBP1), mRNA.
SULT4A1	0.0250115	0.131865	sulfotransferase family 4A, member 1 (SULT4A1), mRNA.
TGFBR3	0.0250908	0.135246	transforming growth factor, beta receptor III (TGFBR3), transcript variant 1, mRNA.
TFE3	0.0250908	0.135246	transcription factor binding to IGHM enhancer 3 (TFE3), mRNA.
PTH1R	0.0250908	0.135246	parathyroid hormone 1 receptor (PTH1R), transcript variant 2, mRNA.
PCSK7	0.0250908	0.135246	proprotein convertase subtilisin/kexin type 7 (PCSK7), mRNA.
WDR67	0.0250908	0.135246	WD repeat domain 67 (WDR67), transcript variant 1, mRNA.
IMMT	0.0250908	0.135246	inner membrane protein, mitochondrial (IMMT), nuclear gene encoding mitochondrial protein, transcript variant 1, mRNA.
CERS1	0.025195	0.135246	ceramide synthase 1 (CERS1), transcript variant 2, mRNA.
CAGE1	0.0253346	0.135482	cancer antigen 1 (CAGE1), transcript variant 1, mRNA.
GAK	0.0253346	0.135482	cyclin G associated kinase (GAK), mRNA.
JDP2	0.0253346	0.135482	Jun dimerization protein 2 (JDP2), transcript variant 4, mRNA.
ZNF197	0.0253346	0.135482	zinc finger protein 197 (ZNF197), transcript variant 1, mRNA.
CARS	0.0254453	0.135482	cysteinyl-tRNA synthetase (CARS), transcript variant 3, mRNA.
TRPM5	0.0254453	0.135482	transient receptor potential cation channel, subfamily M, member 5 (TRPM5), mRNA.
MRGPRD	0.0254453	0.135482	MAS-related GPR, member D (MRGPRD), mRNA.
TMEM161A	0.0254861	0.135482	transmembrane protein 161A (TMEM161A), transcript variant 1, mRNA.
GPR88	0.0255871	0.135482	G protein-coupled receptor 88 (GPR88), mRNA.
OR52A5	0.0256689	0.135482	olfactory receptor, family 52, subfamily A, member 5 (OR52A5), mRNA.
GSTZ1	0.0257464	0.135482	glutathione S-transferase zeta 1 (GSTZ1), transcript variant 1, mRNA.
SCYL3	0.0257464	0.135482	SCY1-like 3 (S. cerevisiae) (SCYL3), transcript variant 2, mRNA.
TMEM170B	0.0257464	0.135482	transmembrane protein 170B (TMEM170B), mRNA.
ARL14EPL	0.0257464	0.135482	ADP-ribosylation factor-like 14 effector protein-like (ARL14EPL), mRNA.
CEBPE	0.0257464	0.135482	CCAAT/enhancer binding protein (C/EBP), epsilon (CEBPE), mRNA.
ERF	0.0257464	0.135482	Ets2 repressor factor (ERF), mRNA.
CYP1A1	0.0257819	0.136006	cytochrome P450, family 1, subfamily A, polypeptide 1 (CYP1A1), mRNA.
FAM187B	0.0257819	0.136006	family with sequence similarity 187, member B (FAM187B), mRNA.
PROSER2	0.0257819	0.136006	proline and serine-rich protein 2 (PROSER2), mRNA.
TINF2	0.0257819	0.136006	TERF1 (TRF1)-interacting nuclear factor 2 (TINF2), transcript variant 1, mRNA.
C9orf135	0.0257819	0.136006	chromosome 9 open reading frame 135 (C9orf135), mRNA.
RGMA	0.0257819	0.136006	RGM domain family, member A (RGMA), transcript variant 1, mRNA.
KIAA0040	0.0257819	0.136006	KIAA0040 (KIAA0040), transcript variant 4, mRNA.
ZMYM1	0.0257819	0.136006	zinc finger, MYM-type 1 (ZMYM1), mRNA.
C21orf58	0.0259143	0.136145	chromosome 21 open reading frame 58 (C21orf58), mRNA.
MIER2	0.0259496	0.136427	mesoderm induction early response 1, family member 2 (MIER2), mRNA.
SUV420H2	0.0259496	0.136427	suppressor of variegation 4-20 homolog 2 (Drosophila) (SUV420H2), mRNA.
PEMT	0.0259496	0.136427	phosphatidylethanolamine N-methyltransferase (PEMT), nuclear gene encoding mitochondrial protein, transcript variant 1, mRNA.
RSPH10B2	0.0259639	0.136427
ZNF853	0.0261654	0.136427	zinc finger protein 853 (ZNF853), mRNA.
ITPA	0.0262104	0.137565	inosine triphosphatase (nucleoside triphosphate pyrophosphatase) (ITPA), transcript variant 1, mRNA.
RBM3	0.0262104	0.137565	RNA binding motif (RNP1, RRM) protein 3 (RBM3), mRNA.
FABP9	0.0262104	0.137565	fatty acid binding protein 9, testis (FABP9), mRNA.
CTGF	0.0262104	0.137565	connective tissue growth factor (CTGF), mRNA.
EFCAB10	0.0262104	0.137565	EF-hand calcium binding domain 10 (EFCAB10), non-coding RNA.
PIFO	0.0262104	0.137565	primary cilia formation (PIFO), mRNA.
KCNMB3	0.0262104	0.137565	potassium large conductance calcium-activated channel, subfamily M beta member 3 (KCNMB3), transcript variant 1, mRNA.
DLG5-AS1	0.0262855	0.137565
FOXD3	0.0264217	0.137565
AK054970	0.0264238	0.137565
UVSSA	0.02643	0.137565	UV-stimulated scaffold protein A (UVSSA), mRNA.
OR8A1	0.02643	0.137565	olfactory receptor, family 8, subfamily A, member 1 (OR8A1), mRNA.
CREBZF	0.02643	0.137565	CREB/ATF bZIP transcription factor (CREBZF), transcript variant 1, mRNA.
KCNU1	0.02643	0.137565	potassium channel, subfamily U, member 1 (KCNU1), mRNA.
HIST1H2AH	0.0264534	0.137565
HIST1H2BF	0.0264556	0.137565
POGK	0.0264556	0.137565	pogo transposable element with KRAB domain (POGK), mRNA.
ZNF276	0.0265829	0.137565	zinc finger protein 276 (ZNF276), transcript variant a, mRNA.
BCL7A	0.0265829	0.137565	B-cell CLL/lymphoma 7A (BCL7A), transcript variant 1, mRNA.
TLK2	0.0266626	0.137565	tousled-like kinase 2 (TLK2), transcript variant A, mRNA.
ACSF2	0.0266626	0.137565	acyl-CoA synthetase family member 2 (ACSF2), mRNA.
SLC25A44	0.0266626	0.137565	solute carrier family 25, member 44 (SLC25A44), mRNA.
ASB9	0.0266626	0.137565	ankyrin repeat and SOCS box containing 9 (ASB9), transcript variant 1, mRNA.
HIVEP3	0.0266626	0.137565	human immunodeficiency virus type I enhancer binding protein 3 (HIVEP3), transcript variant 2, mRNA.
LRRC42	0.0266626	0.137565	leucine rich repeat containing 42 (LRRC42), transcript variant 2, mRNA.
PDIA5	0.0266626	0.137565	protein disulfide isomerase family A, member 5 (PDIA5), transcript variant 1, mRNA.
ITSN1	0.0266626	0.137565	intersectin 1 (SH3 domain protein) (ITSN1), transcript variant 1, mRNA.
DNAJC15	0.0266626	0.137565	DnaJ (Hsp40) homolog, subfamily C, member 15 (DNAJC15), mRNA.
KIAA1143	0.0266626	0.137565	KIAA1143 (KIAA1143), mRNA.
ANKRD13D	0.0266626	0.137565	ankyrin repeat domain 13 family, member D (ANKRD13D), transcript variant 1, mRNA.
PROX2	0.0266626	0.137565	prospero homeobox 2 (PROX2), transcript variant 1, mRNA.
CATSPER3	0.0266626	0.137565	cation channel, sperm associated 3 (CATSPER3), mRNA.
CNTNAP3B	0.0268567	0.13906
MRPL42	0.0268882	0.13906	mitochondrial ribosomal protein L42 (MRPL42), nuclear gene encoding mitochondrial protein, transcript variant 2, mRNA.
ZBED3	0.0270876	0.139802	zinc finger, BED-type containing 3 (ZBED3), mRNA.
ZBTB12	0.027225	0.140063	zinc finger and BTB domain containing 12 (ZBTB12), mRNA.
TMEM175	0.0273254	0.140117	transmembrane protein 175 (TMEM175), mRNA.
BRD1	0.0273254	0.140117	bromodomain containing 1 (BRD1), mRNA.
IQCE	0.0273254	0.140117	IQ motif containing E (IQCE), transcript variant 1, mRNA.
FAM5C	0.0273996	0.140506	family with sequence similarity 5, member C (FAM5C), mRNA.
BCAM	0.0273996	0.140506	basal cell adhesion molecule (Lutheran blood group) (BCAM), transcript variant 1, mRNA.
OR2W1	0.0275471	0.142	olfactory receptor, family 2, subfamily W, member 1 (OR2W1), mRNA.
AX747379	0.0275471	0.142
AK125051	0.027578	0.142
CPNE7	0.0275857	0.142	copine VII (CPNE7), transcript variant 1, mRNA.
ZNF630	0.0275895	0.142
UGT2B7	0.0276821	0.142
STK32C	0.0277202	0.142063	serine/threonine kinase 32C (STK32C), mRNA.
LOC284023	0.0277202	0.142063	uncharacterized LOC284023 (LOC284023), non-coding RNA.
THAP9	0.0277202	0.142063	THAP domain containing 9 (THAP9), mRNA.
PIGY	0.0277202	0.142063	phosphatidylinositol glycan anchor biosynthesis, class Y (PIGY), mRNA.
DIP2A	0.0277432	0.142063	DIP2 disco-interacting protein 2 homolog A (Drosophila) (DIP2A), transcript variant 1, mRNA.
GBP5	0.0277432	0.142063	guanylate binding protein 5 (GBP5), transcript variant 2, mRNA.
ACSBG1	0.0277432	0.142063	acyl-CoA synthetase bubblegum family member 1 (ACSBG1), transcript variant 1, mRNA.
ALPK3	0.0277432	0.142063	alpha-kinase 3 (ALPK3), mRNA.
MCM3AP	0.0277432	0.142063	minichromosome maintenance complex component 3 associated protein (MCM3AP), mRNA.
FAM57A	0.0277432	0.142063	family with sequence similarity 57, member A (FAM57A), mRNA.
MMD2	0.0277432	0.142063	monocyte to macrophage differentiation-associated 2 (MMD2), transcript variant 1, mRNA.
APOC3	0.0277432	0.142063	apolipoprotein C-III (APOC3), mRNA.
CHAF1A	0.0277432	0.142063	chromatin assembly factor 1, subunit A (p150) (CHAF1A), mRNA.
GPD2	0.0281427	0.142063	glycerol-3-phosphate dehydrogenase 2 (mitochondrial) (GPD2), nuclear gene encoding mitochondrial protein, transcript variant 2, mRNA.
FOXO3	0.0281427	0.142063	forkhead box O3 (FOXO3), transcript variant 1, mRNA.
PPP1R12B	0.0281427	0.142063	protein phosphatase 1, regulatory subunit 12B (PPP1R12B), transcript variant 1, mRNA.
C7orf55-LUC7L2	0.0281427	0.142063	C7orf55-LUC7L2 readthrough (C7orf55-LUC7L2), mRNA.
CNTN1	0.0281427	0.142063	contactin 1 (CNTN1), transcript variant 1, mRNA.
LRRC32	0.0281427	0.142063	leucine rich repeat containing 32 (LRRC32), transcript variant 1, mRNA.
SLC16A2	0.0281427	0.142063	solute carrier family 16, member 2 (thyroid hormone transporter) (SLC16A2), mRNA.
UBTD1	0.0281427	0.142063	ubiquitin domain containing 1 (UBTD1), mRNA.
EPS8L2	0.0281858	0.142063	EPS8-like 2 (EPS8L2), mRNA.
SPHAR	0.0281858	0.142063	S-phase response (cyclin related) (SPHAR), mRNA.
BC075797	0.0281858	0.142063
GATA1	0.028198	0.142063	GATA binding protein 1 (globin transcription factor 1) (GATA1), mRNA.
ANKRD55	0.028198	0.142063	ankyrin repeat domain 55 (ANKRD55), mRNA.
OR7C2	0.0282518	0.142396	olfactory receptor, family 7, subfamily C, member 2 (OR7C2), mRNA.
EXOC3L1	0.0283187	0.142396	exocyst complex component 3-like 1 (EXOC3L1), mRNA.
ABCC2	0.0283187	0.142396	ATP-binding cassette, sub-family C (CFTR/MRP), member 2 (ABCC2), mRNA.
PTGR2	0.0283187	0.142396	prostaglandin reductase 2 (PTGR2), transcript variant 2, mRNA.
JAG1	0.0283187	0.142396	jagged 1 (JAG1), mRNA.
KLHL14	0.0283187	0.142396	kelch-like family member 14 (KLHL14), mRNA.
LYG2	0.0283187	0.142396	lysozyme G-like 2 (LYG2), mRNA.
NMRK1	0.0283187	0.142396	nicotinamide riboside kinase 1 (NMRK1), transcript variant 1, mRNA.
TRIM63	0.0283187	0.142396	tripartite motif containing 63, E3 ubiquitin protein ligase (TRIM63), mRNA.
STRAP	0.0283187	0.142396	serine/threonine kinase receptor associated protein (STRAP), mRNA.
GIN1	0.0283187	0.142396	gypsy retrotransposon integrase 1 (GIN1), mRNA.
SH3D21	0.0283187	0.142396	SH3 domain containing 21 (SH3D21), transcript variant 1, mRNA.
CPA2	0.0283187	0.142396	carboxypeptidase A2 (pancreatic) (CPA2), mRNA.
TOR3A	0.0283187	0.142396	torsin family 3, member A (TOR3A), mRNA.
CHPF2	0.0283187	0.142396	chondroitin polymerizing factor 2 (CHPF2), mRNA.
MLF1IP	0.0283187	0.142396	MLF1 interacting protein (MLF1IP), mRNA.
TMEM198	0.0283187	0.142396	transmembrane protein 198 (TMEM198), mRNA.
TUBA3C	0.028395	0.144338
OR4K17	0.028395	0.144338
AATK	0.0286282	0.144664	apoptosis-associated tyrosine kinase (AATK), transcript variant 1, mRNA.
CTSG	0.0286282	0.144664	cathepsin G (CTSG), mRNA.
PHLDA3	0.0286282	0.144664	pleckstrin homology-like domain, family A, member 3 (PHLDA3), transcript variant 2, non-coding RNA.
NOG	0.0286282	0.144664	noggin (NOG), mRNA.
ZNF75D	0.0289567	0.144664	zinc finger protein 75D (ZNF75D), transcript variant 1, mRNA.
TMEM184A	0.0289766	0.144664	transmembrane protein 184A (TMEM184A), mRNA.
NKPD1	0.0289766	0.144664	NTPase, KAP family P-loop domain containing 1 (NKPD1), mRNA.
RGS4	0.029049	0.144953	regulator of G-protein signaling 4 (RGS4), transcript variant 1, mRNA.
ALKBH8	0.0290654	0.144953	alkB, alkylation repair homolog 8 (E. coli) (ALKBH8), mRNA.
SEPT2	0.0291228	0.145257	septin 2 (SEPT2), transcript variant 2, mRNA
PIK3R6	0.0291437	0.145257	phosphoinositide-3-kinase, regulatory subunit 6 (PIK3R6), mRNA.
ALOX12B	0.0291437	0.145257	arachidonate 12-lipoxygenase, 12R type (ALOX12B), mRNA.
RARS	0.0291437	0.145257	arginyl-tRNA synthetase (RARS), mRNA.
APOL6	0.029403	0.14681	apolipoprotein L, 6 (APOL6), mRNA.
ATF5	0.0294498	0.147411	activating transcription factor 5 (ATF5), transcript variant 2, mRNA.
CTSH	0.0294498	0.147411	cathepsin H (CTSH), mRNA.
CD34	0.0294498	0.147411	CD34 molecule (CD34), transcript variant 1, mRNA.
MCF2L	0.0294498	0.147411	MCF.2 cell line derived transforming sequence-like (MCF2L), transcript variant 1, mRNA.
SLBP	0.0297213	0.147411	stem-loop binding protein (SLBP), mRNA.
MXD4	0.0297213	0.147411	MAX dimerization protein 4 (MXD4), mRNA.
ANKRD20A8P	0.0297272	0.147411
LINC00578	0.0297272	0.147411
AAGAB	0.0298319	0.1481	alpha- and gamma-adaptin binding protein (AAGAB), transcript variant 1, mRNA.
ALKBH5	0.0298319	0.1481	alkB, alkylation repair homolog 5 (E. coli) (ALKBH5), mRNA.
CCDC178	0.0298319	0.1481	coiled-coil domain containing 178 (CCDC178), transcript variant 1, mRNA.
FAM219B	0.0298319	0.1481	family with sequence similarity 219, member B (FAM219B), mRNA.
HBG1	0.0300106	0.1481
UTY	0.0300106	0.1481
APOA1BP	0.0300385	0.1481	apolipoprotein A-I binding protein (APOA1BP), mRNA.
C15orf39	0.0300385	0.1481	chromosome 15 open reading frame 39 (C15orf39), mRNA.
ZKSCAN7	0.0300385	0.1481	zinc finger with KRAB and SCAN domains 7 (ZKSCAN7), transcript variant 1, mRNA.
ACSS1	0.0300385	0.1481	acyl-CoA synthetase short-chain family member 1 (ACSS1), nuclear gene encoding mitochondrial protein, transcript variant 1, mRNA.
TOP3A	0.0300385	0.1481	topoisomerase (DNA) III alpha (TOP3A), mRNA.
KRT2	0.0300385	0.1481	keratin 2 (KRT2), mRNA.
PRR11	0.0300385	0.1481	proline rich 11 (PRR11), mRNA.
