# Supplementary material for: Subterranean mammals show convergent regression in ocular genes and enhancers, along with adaptation to tunneling
Source: eLife. 2017 Oct 16;6:e25884. doi: 10.7554/eLife.25884 (PMC5643096; doi:10.7554/eLife.25884)
Supplement: Supplementary file 4. — The specific Gene Ontology terms representing functional categories with which subterranean-decelerated genes were strongly associated. This table presents the GO term identifier (column 1), description (column 2), the p-value representing the significance of the degree of enrichment of genes in that category among mole-accelerated genes relative to the entire set (3), the multiple test-corrected p-value (4), the degree of enrichment in the accelerated set relative to the entire set (5), the number of genes in that category in the entire analyzed gene set (6), the number of genes in the accelerated set (7), the number of genes in that category in the accelerated gene set (8), and the corresponding gene names (9). [file elife-25884-supp4.xlsx]

## Sheet: Table S4 Dec. Func. Enrich
Supplemental Table S4: Functional Enrichment in Subterranean-decelerated Genes
The specific Gene Ontology terms representing functional categories with which subterranean-decelerated genes were strongly associated. This table presents the GO term identifier (column 1), description (column 2), the p-value representing the significance of the degree of enrichment of genes in that category among mole-accelerated genes relative to the entire set (3), the multiple test-corrected…
Gene Ontology Annotations
Function GO Term	Description	P-value	FDR q-value	Enrichment	#genes associated with term	#foreground genes	#foreground genes associated with term	Genes
GO:0001071	nucleic acid binding transcription factor activity	5.27e-05	0.118	1.43	1153	1238	116	[ZNF630 - zinc finger protein 630, HSF1 - heat shock transcription factor 1, PAX5 - paired box 5, PAX9 - paired box 9, TCF21 - transcription factor 21, REL - v-rel avian reticuloendotheliosis viral oncogene homolog, ZNF287 - zinc finger protein 287, OTX1 - orthodenticle homeobox 1, ZKSCAN7 - zinc finger with krab and scan domains 7, PROX2 - prospero homeobox 2, REST - re1-silencing transcription …
