# Supplementary material for: Subterranean mammals show convergent regression in ocular genes and enhancers, along with adaptation to tunneling
Source: eLife. 2017 Oct 16;6:e25884. doi: 10.7554/eLife.25884 (PMC5643096; doi:10.7554/eLife.25884)
Supplement: Supplementary file 5. — This table presents the results for the mole-accelerated genes from five codon models and the likelihood ratio tests between them. Columns B – T present the branch-site models and tests with their log likelihood values, the likelihood ratio tests between them (see Materials and methods), and some of the estimated parameters for background (conserved) and foreground (subterranean) branches (Zhang et al., 2005). Columns V – AC present the results of the pan-mammalian tests for positive selection using the sites models (M8A and M8) (Swanson et al., 2003; Yang, 2007). [file elife-25884-supp5.xlsx]

## Sheet: Table S5 Positive selection
Supplemental Table S5: Results of codeml tests for positive selection in Subterranean-accelerated genes
This table presents the results for the mole-accelerated genes from 5 codon models and the likelihood ratio tests between them. Columns B – T present the branch-site models and tests with their log likelihood values, the likelihood ratio tests between them (see Methods), and some of the estimated parameters for background (conserved) and foreground (subterranean) branches (Zhang et al. 2005). Col…
	Branch-site Models on Subterranean species (foreground)																					Sites models on entire placental mammal phylogeny
							Branch-site model Neutral							Branch-site model Selection
	log likelihoods			likelihood ratio tests			Conserved		Released in subterranean		dN/dS ratios			Conserved		Released in subterranean		dN/dS ratios				log likelihoods			likelihood ratio test		dN/dS ratios
	logL(M1)	logL(BS_neutral)	logL(BS_selection)	LRT(M1-BS_neutral)	LRT (BS_neutral-BS_selection)	Reject Neutral model in favor of Positive Selection?	Site class 0	Site class 1	Site class 2a	Site class 2b	Omega0	Omega1	Omega2 (foreground)	Site class 0	Site class 1	Site class 2a	Site class 2b	Omega0	Omega1	Omega2 (foreground)		logL(M0)	logL(M8A)	logL(M8)	LRT(M8A-M8)	Reject M8A at P<0.01	Omega (M0)	Omega2 (M8)	Proportion of sites in Omega2 class
LIM2	-4628.94	-4597.87	-4597.87	62.138	0	no	0.34	0.009	0.633	0.017	0.04	1	1	0.34	0.009	0.633	0.017	0.04	1	1	LIM2	-4645.58	-4615.5	-4619.73	-8.463	no	0.0638	2.2107	0
CRYBB3	-6288.51	-6253.27	-6253.27	70.486	0	no	0.397	0.016	0.565	0.022	0.04	1	1	0.397	0.016	0.565	0.022	0.04	1	1	CRYBB3	-6333.4	-6244.29	-6242.59	3.397	no	0.0647	2.0546	0.005
ROM1	-14335.8	-14283.5	-14283.5	104.545	0	no	0.384	0.137	0.353	0.126	0.11	1	1	0.384	0.137	0.353	0.126	0.11	1	1	ROM1	-14565	-14279	-14274.4	9.116	Positive selection	0.2712	1.3857	0.072
CRYBA1	-4843.43	-4802.68	-4802.68	81.488	0	no	0.475	0.048	0.433	0.044	0.05	1	1	0.475	0.048	0.433	0.044	0.05	1	1	CRYBA1	-4887.12	-4826.63	-4826.63	0	no	0.1151	1	0.027
CRYGC	-6198.21	-6189.81	-6189.81	16.808	0	no	0.805	0.077	0.107	0.01	0.07	1	1	0.805	0.077	0.107	0.01	0.07	1	1	CRYGC	-6271.21	-6123.07	-6123.07	0	no	0.0752	1	0.016
CRYBB2	-4698.54	-4677.14	-4677.14	42.794	0	no	0.645	0.023	0.321	0.011	0.02	1	1	0.645	0.023	0.321	0.011	0.02	1	1	CRYBB2	-4735.61	-4675	-4675	0	no	0.036	1	0.008
GPR89B	-10355.3	-10347.9	-10347.9	14.738	0	no	0.922	0.032	0.044	0.002	0.02	1	1	0.922	0.032	0.044	0.002	0.02	1	1	GPR89B	-10419.8	-10293.8	-10298.1	-8.456	no	0.0349	3.3733	0
GNAT1	-7716.79	-7700.11	-7700.11	33.346	0	no	0.975	0.008	0.016	0	0	1	1	0.975	0.008	0.016	0	0	1	1	GNAT1	-7754.6	-7687.64	-7687.64	0	no	0.0066	1	0.004
GPR89A	-10464.3	-10456.8	-10456.8	14.985	0	no	0.922	0.032	0.045	0.002	0.02	1	1	0.922	0.032	0.045	0.002	0.02	1	1	GPR89A	-10534	-10407.4	-10407.4	0	no	0.0353	1	0.006
NRL	-7241.41	-7239.18	-7239.18	4.463	0	no	0.795	0.142	0.054	0.01	0.05	1	1	0.795	0.142	0.054	0.01	0.05	1	1	NRL	-7461.1	-7200.8	-7200.8	0	no	0.1123	1	0.086
CRYGS	-5848.52	-5821.76	-5821.76	53.53	0	no	0.357	0.024	0.58	0.039	0.1	1	1	0.357	0.024	0.58	0.039	0.1	1	1	CRYGS	-5870.38	-5818.63	-5818.83	-0.405	no	0.1431	3.9501	0
GRM6	-25661.6	-25639	-25639	45.257	0	no	0.913	0.048	0.037	0.002	0.03	1	1	0.913	0.048	0.037	0.002	0.03	1	1	GRM6	-26054.9	-25323	-25323	0	no	0.044	1	0.017
GBX2	-5935.19	-5921.54	-5921.54	27.296	0	no	0.932	0.01	0.057	0.001	0.02	1	1	0.932	0.01	0.057	0.001	0.02	1	1	GBX2	-5959.15	-5901.13	-5901.08	0.103	no	0.0299	1.1361	0.005
LGSN	-21532.7	-21461.7	-21461.7	141.957	0	no	0.438	0.073	0.419	0.07	0.11	1	1	0.438	0.073	0.419	0.07	0.11	1	1	LGSN	-21845.1	-21459.7	-21459.7	0	no	0.1903	1	0.063
CRYBB1	-9387.91	-9328.88	-9328.88	118.071	0	no	0.398	0.065	0.461	0.075	0.09	1	1	0.398	0.065	0.461	0.075	0.09	1	1	CRYBB1	-9466.66	-9319.43	-9324.46	-10.049	no	0.1452	5.3297	0
KLHDC3	-7950.81	-7947.81	-7947.81	6.011	0	no	0.948	0.03	0.021	0.001	0.01	1	1	0.948	0.03	0.021	0.001	0.01	1	1	KLHDC3	-8037.57	-7930.36	-7930.36	0	no	0.0285	1	0.005
KRT81	-18066.5	-18050.4	-18050.4	32.11	0	no	0.84	0.079	0.074	0.007	0.06	1	1	0.84	0.079	0.074	0.007	0.06	1	1	KRT81	-18406.8	-17785	-17785	0	no	0.0736	1	0.031
WDFY1	-10189.4	-10172.1	-10172.1	34.559	0	no	0.903	0.032	0.063	0.002	0.03	1	1	0.903	0.032	0.063	0.002	0.03	1	1	WDFY1	-10282	-10119.1	-10119.1	0	no	0.0447	1	0.009
KRT9	-24165.6	-24142.7	-24141.1	45.861	3.177	no	0.393	0.318	0.16	0.129	0.18	1	1	0.406	0.324	0.151	0.12	0.18	1	1.4	KRT9	-24677.7	-24127.4	-24070.3	114.181	Positive selection	0.5307	2.0166	0.138
POMP	-3328.12	-3326.2	-3326.2	3.847	0	no	0.895	0.06	0.042	0.003	0.02	1	1	0.895	0.06	0.042	0.003	0.02	1	1	POMP	-3366.4	-3314.15	-3314.1	0.099	no	0.0457	1.2853	0.007
RRH	-11938.9	-11925.1	-11925.1	27.479	0	no	0.598	0.234	0.121	0.047	0.07	1	1	0.598	0.234	0.121	0.047	0.07	1	1	RRH	-12321.5	-11856.3	-11853.6	5.351	no	0.234	1.8304	0.015
DPCD	-5956.74	-5954.52	-5954.37	4.446	0.297	no	0.856	0.103	0.037	0.004	0.07	1	1	0.867	0.104	0.026	0.003	0.07	1	1.47	DPCD	-6071.09	-5909.52	-5909.52	0	no	0.1125	1	0.052
RAD54L	-19146.4	-19145.6	-19145.6	1.72	0	no	0.892	0.096	0.01	0.001	0.04	1	1	0.892	0.096	0.01	0.001	0.04	1	1	RAD54L	-19576.7	-19035.1	-19034.8	0.569	no	0.0893	1.17	0.028
TATDN1	-8104.67	-8087.69	-8087.69	33.966	0	no	0.797	0.069	0.123	0.011	0.06	1	1	0.797	0.069	0.123	0.011	0.06	1	1	TATDN1	-8241.48	-8036.48	-8036.48	0	no	0.0972	1	0.034
ITLN2	-11810	-11794.8	-11794.8	30.49	0	no	0.558	0.246	0.136	0.06	0.1	1	1	0.558	0.246	0.136	0.06	0.1	1	1	ITLN2	-12361.1	-11775.9	-11721.5	108.789	Positive selection	0.3537	2.5169	0.079
STX3	-7032.37	-7024.95	-7024.95	14.848	0	no	0.915	0.041	0.042	0.002	0.02	1	1	0.915	0.041	0.042	0.002	0.02	1	1	STX3	-7140.95	-6992.17	-6992.17	0	no	0.0401	1	0.025
SKIV2L	-37746.3	-37739.4	-37739.4	13.807	0	no	0.894	0.085	0.019	0.002	0.03	1	1	0.894	0.085	0.019	0.002	0.03	1	1	SKIV2L	-38581.5	-37424.6	-37424.6	0	no	0.064	1	0.021
DPY19L1	-19150.1	-19133.6	-19133.6	32.948	0	no	0.837	0.102	0.055	0.007	0.03	1	1	0.837	0.102	0.055	0.007	0.03	1	1	DPY19L1	-19723.1	-19013.4	-18979.1	68.738	Positive selection	0.0905	2.399	0.033
TFPT	-7580.54	-7578.84	-7578.84	3.404	0	no	0.914	0.056	0.028	0.002	0.03	1	1	0.914	0.056	0.028	0.002	0.03	1	1	TFPT	-7651	-7517.32	-7517.32	0	no	0.0481	1	0.011
RS1	-6039.07	-6027.89	-6027.89	22.358	0	no	0.839	0.094	0.06	0.007	0.03	1	1	0.839	0.094	0.06	0.007	0.03	1	1	RS1	-6148.56	-5986.76	-5986.76	0	no	0.0741	1	0.019
RBM42	-11866.5	-11864.4	-11864.4	4.371	0	no	0.937	0.042	0.02	0.001	0.03	1	1	0.937	0.042	0.02	0.001	0.03	1	1	RBM42	-11970.2	-11827.8	-11827.8	0	no	0.0526	1	0.018
ATP5G2	-7098.78	-7091.37	-7091.26	14.83	0.213	no	0.531	0.34	0.079	0.05	0.07	1	1	0.541	0.346	0.069	0.044	0.07	1	1.25	ATP5G2	-7349.46	-7054.88	-7039.32	31.11	Positive selection	0.3575	1.9694	0.081
VPS39	-19841.9	-19838.8	-19838.8	6.159	0	no	0.948	0.036	0.015	0.001	0.02	1	1	0.948	0.036	0.015	0.001	0.02	1	1	VPS39	-20067.9	-19792.9	-19792.9	0	no	0.0334	1	0.015
ABCC9	-38518.3	-38505.9	-38505.9	24.73	0	no	0.952	0.032	0.015	0.001	0.01	1	1	0.952	0.032	0.015	0.001	0.01	1	1	ABCC9	-38946.5	-38294.6	-38294.6	0	no	0.0283	1	0.008
AGER	-17692.7	-17690.8	-17690.8	3.774	0	no	0.635	0.307	0.039	0.019	0.14	1	1	0.635	0.307	0.039	0.019	0.14	1	1	AGER	-18105.7	-17623.8	-17610	27.7	Positive selection	0.3309	1.6339	0.078
RGS7	-10288.9	-10274.2	-10274.1	29.366	0.284	no	0.956	0.013	0.031	0	0.02	1	1	0.963	0.013	0.024	0	0.02	1	1.34	RGS7	-10348.4	-10261.5	-10261.5	0	no	0.024	1	0.007
MPP4	-22792.6	-22757.5	-22757.5	70.19	0	no	0.566	0.143	0.232	0.059	0.09	1	1	0.566	0.143	0.232	0.059	0.09	1	1	MPP4	-23316.2	-22662	-22659.6	4.832	no	0.2058	1.2127	0.058
CNGA1	-21450.4	-21441.8	-21441.8	17.163	0	no	0.721	0.198	0.063	0.017	0.04	1	1	0.721	0.198	0.063	0.017	0.04	1	1	CNGA1	-22233.3	-21290.3	-21285.3	9.926	Positive selection	0.1439	1.8008	0.014
GPBAR1	-12544.2	-12540.1	-12540.1	8.296	0	no	0.766	0.156	0.065	0.013	0.08	1	1	0.766	0.156	0.065	0.013	0.08	1	1	GPBAR1	-12840.6	-12442.5	-12440.4	4.086	no	0.1551	1.271	0.046
GLIPR2	-3905.54	-3896.42	-3896.42	18.243	0	no	0.839	0.044	0.112	0.006	0.02	1	1	0.839	0.044	0.112	0.006	0.02	1	1	GLIPR2	-3968.29	-3880.49	-3880.49	-0.001	no	0.0395	3.6576	0
PPAP2C	-10036	-10020.4	-10020.4	31.145	0	no	0.766	0.155	0.066	0.013	0.05	1	1	0.766	0.155	0.066	0.013	0.05	1	1	PPAP2C	-10271.9	-9867.72	-9870.76	-6.079	no	0.0872	3.2137	0
RNF220	-10492.1	-10490.7	-10490.7	2.715	0	no	0.964	0.015	0.021	0	0.01	1	1	0.964	0.015	0.021	0	0.01	1	1	RNF220	-10559.6	-10470	-10470	0	no	0.0193	1	0.009
GNB3	-8157.53	-8144.65	-8144.65	25.757	0	no	0.924	0.022	0.053	0.001	0.01	1	1	0.924	0.022	0.053	0.001	0.01	1	1	GNB3	-8241	-8106.53	-8106.53	0	no	0.0248	1	0.01
PARD3B	-39184.1	-39161.4	-39161.4	45.372	0	no	0.723	0.18	0.078	0.019	0.09	1	1	0.723	0.18	0.078	0.019	0.09	1	1	PARD3B	-40078.1	-38971.2	-38965.3	11.758	Positive selection	0.1966	1.3765	0.035
KRTAP17-1	-3392.23	-3382.45	-3371.63	19.573	21.629	Positive selection	0.575	0.109	0.265	0.05	0.11	1	1	0.674	0.145	0.149	0.032	0.12	1	100.62	KRTAP17-1	-3469.79	-3378.34	-3370.82	15.042	Positive selection	0.2676	2.0223	0.097
VAX2	-10334.2	-10318.9	-10318.9	30.746	0	no	0.748	0.099	0.135	0.018	0.09	1	1	0.748	0.099	0.135	0.018	0.09	1	1	VAX2	-10454.1	-10208.9	-10208.9	0	no	0.1302	1.0041	0.023
CACNA1F	-54008.2	-53941.5	-53941.5	133.428	0	no	0.758	0.124	0.102	0.017	0.03	1	1	0.758	0.124	0.102	0.017	0.03	1	1	CACNA1F	-55603.8	-53570.2	-53569.8	0.812	no	0.0931	1.0758	0.034
CPEB2	-6756.03	-6756.03	-6756.03	0	0	no	0.977	0.023	0	0	0.01	1	1	0.977	0.023	0	0	0.01	1	1	1	-6782.48	-6750.74	-6750.74	0	no	0.0184	1	0.016
HRASLS	-11848	-11836	-11836	24.054	0	no	0.344	0.396	0.121	0.139	0.08	1	1	0.344	0.396	0.121	0.139	0.08	1	1	HRASLS	-12319.2	-11808.6	-11776.7	63.863	Positive selection	0.5033	1.7942	0.215
MIA	-4602.12	-4601.79	-4601.79	0.664	0	no	0.704	0.263	0.023	0.009	0.06	1	1	0.704	0.263	0.023	0.009	0.06	1	1	MIA	-4772.13	-4569.84	-4562.78	14.123	Positive selection	0.2206	2.4224	0.029
LCTL	-19905.6	-19847.8	-19847.8	115.795	0	no	0.506	0.123	0.299	0.073	0.09	1	1	0.506	0.123	0.299	0.073	0.09	1	1	LCTL	-20234.5	-19770.5	-19770.5	0.134	no	0.188	1.0518	0.035
BTBD7	-30291.6	-30262.8	-30262.8	57.593	0	no	0.806	0.09	0.094	0.01	0.05	1	1	0.806	0.09	0.094	0.01	0.05	1	1	BTBD7	-30866	-30155	-30155	0	no	0.1001	1	0.035
PITX2	-6781.01	-6777.61	-6777.61	6.793	0	no	0.941	0.032	0.026	0.001	0.02	1	1	0.941	0.032	0.026	0.001	0.02	1	1	PITX2	-6854.51	-6718.06	-6716.29	3.541	no	0.0264	1.8724	0.006
B3GNT4	-13068.3	-13045.2	-13045.2	46.259	0	no	0.569	0.151	0.221	0.059	0.09	1	1	0.569	0.151	0.221	0.059	0.09	1	1	B3GNT4	-13276.4	-12946.4	-12943.6	5.762	Positive selection	0.1618	1.4142	0.054
KRT12	-20972.3	-20944.1	-20944.1	56.378	0	no	0.444	0.192	0.255	0.11	0.14	1	1	0.444	0.192	0.255	0.11	0.14	1	1	KRT12	-21378.6	-20893.9	-20886.5	14.873	Positive selection	0.3003	1.6033	0.047
COL4A4	-75682.3	-75649.5	-75633	65.742	32.895	Positive selection	0.486	0.387	0.071	0.056	0.07	1	1	0.497	0.39	0.063	0.05	0.07	1	2.98	COL4A4	-78072.4	-75587.1	-74831.4	1511.23	Positive selection	0.7021	2.8462	0.189
