# Supplementary material for: Subterranean mammals show convergent regression in ocular genes and enhancers, along with adaptation to tunneling
Source: eLife. 2017 Oct 16;6:e25884. doi: 10.7554/eLife.25884 (PMC5643096; doi:10.7554/eLife.25884)
Supplement: Supplementary file 7. — This table presents the evolutionary rates of the 71 eye developmental genes. For each gene (column 1), we performed a branch-site selection model analysis to estimate two different values of dN/dS – one for the four subterranean branches on the tree (3), and one for the rest of the branches (2, see Materials and methods). The mole-acceleration is calculated as the difference between these two values (4). Column 5 indicates whether the gene was identified as a subterranean-accelerated gene using the RER methods, and column 6 lists the refSeq summary. [file elife-25884-supp7.xlsx]

## Sheet: Table S7 Development
Supplemental Table S7: Eye developmental gene evolutionary rates
This table presents the evolutionary rates of the 71 eye developmental genes. For each gene (column 1), we perform a branch-site selection model analysis to estimate two different values of dN/dS – one for the four subterranean branches on the tree (3), and one for the rest of the branches (2, Methods). The mole-acceleration is calculated as the difference between these two values (4). Column 5 i…
Gene	mammal dN/dS	"mole" dN/dS	delta dN/dS	Relative rate acceleration in subterranean mammals	Summary
VAX2	0.11808	0.24754	0.12946	Yes	This gene encodes a homeobox protein and is almost exclusively expressed in the ventral portion of the retina during development. In mouse studies, this gene was found to be required for the correct formation of the optic fissure and other aspects of retinal development. [provided by RefSeq, Sep 2008]
NRL	0.10252	0.19083	0.08831	Yes	The encoded protein is conserved among vertebrates and is a critical intrinsic regulator of photoceptor development and function. Mutations in this gene have been associated with retinitis pigmentosa and retinal degenerative diseases. [provided by RefSeq, Jul 2008]
ALDH3A1	0.10961	0.18968	0.08007	No	Aldehyde dehydrogenases oxidize various aldehydes to the corresponding acids. They are involved in the detoxification of alcohol-derived acetaldehyde and in the metabolism of corticosteroids, biogenic amines, neurotransmitters, and lipid peroxidation. The enzyme encoded by this gene forms a cytoplasmic homodimer that preferentially oxidizes aromatic and medium-chain (6 carbons or more) saturated …
FZD6	0.12872	0.20842	0.0797	No	This protein functions as a negative regulator of the canonical Wnt/beta-catenin signaling cascade, thereby inhibiting the processes that trigger oncogenic transformation, cell proliferation, and inhibition of apoptosis. Alternative splicing results in multiple transcript variants, some of which do not encode a protein with a predicted signal peptide.[provided by RefSeq, Aug 2011]
MITF	0.05592	0.12962	0.0737	No	This gene encodes a transcription factor that contains both basic helix-loop-helix and leucine zipper structural features. It regulates the differentiation and development of melanocytes retinal pigment epithelium and is also responsible for pigment cell-specific transcription of the melanogenesis enzyme genes. Heterozygous mutations in the this gene cause auditory-pigmentary syndromes, such as W…
FOXE3	0.15353	0.21985	0.06632	No	The protein encoded functions as a lens-specific transcription factor and plays an important role in vertebrate lens formation. Mutations in this gene are associated with anterior segment mesenchymal dysgenesis and congenital primary aphakia. [provided by RefSeq, Dec 2009]
LUM	0.15046	0.19998	0.04952	No	Lumican is the major keratan sulfate proteoglycan of the cornea but is also distributed in interstitial collagenous matrices throughout the body. Lumican may regulate collagen fibril organization and circumferential growth, corneal transparency, and epithelial cell migration and tissue repair. [provided by RefSeq, Jul 2008]
NBL1	0.12102	0.16342	0.0424	No	Neuroblastoma 1. This gene product is the founding member of the evolutionarily conserved CAN (Cerberus and DAN) family of proteins, which contain a domain resembling the CTCK (C-terminal cystine knot-like) motif found in a number of signaling molecules. These proteins are secreted, and act as BMP (bone morphogenetic protein) antagonists by binding to BMPs and preventing them from interacting wit…
PITX2	0.02212	0.06442	0.0423	Yes	This protein plays a role in the terminal differentiation of somatotroph and lactotroph cell phenotypes, is involved in the development of the eye, tooth and abdominal organs, and acts as a transcriptional regulator involved in basal and hormone-regulated activity of prolactin. Mutations in this gene are associated with Axenfeld-Rieger syndrome, iridogoniodysgenesis syndrome, and sporadic cases o…
WNT2B	0.05	0.08605	0.03605	No	This gene encodes a member of the wingless-type MMTV integration site (WNT) family of highly conserved, secreted signaling factors. WNT family members function in a variety of developmental processes including regulation of cell growth and differentiation and are characterized by a WNT-core domain. This gene may play a role in human development as well as carcinogenesis. Alternative splicing resu…
CRX	0.04277	0.07534	0.03257	No	The protein encoded by this gene is a photoreceptor-specific transcription factor which plays a role in the differentiation of photoreceptor cells. This homeodomain protein is necessary for the maintenance of normal cone and rod function. Mutations in this gene are associated with photoreceptor degeneration, Leber congenital amaurosis type III and the autosomal dominant cone-rod dystrophy 2. Seve…
SOX3	0.08712	0.11598	0.02886	No	This gene encodes a member of the SOX (SRY-related HMG-box) family of transcription factors involved in the regulation of embryonic development and in the determination of the cell fate. The encoded protein may act as a transcriptional regulator after forming a protein complex with other proteins. Mutations in this gene have been associated with X-linked mental retardation with growth hormone def…
MEIS2	0.02262	0.04941	0.02679	No	This gene encodes a homeobox protein belonging to the TALE ('three amino acid loop extension') family of homeodomain-containing proteins. TALE homeobox proteins are highly conserved transcription regulators, and several members have been shown to be essential contributors to developmental programs. Multiple transcript variants encoding distinct isoforms have been described for this gene. [provide…
FOXC2	0.03475	0.06152	0.02677	No	This gene belongs to the forkhead family of transcription factors which is characterized by a distinct DNA-binding forkhead domain. The specific function of this gene has not yet been determined; however, it may play a role in the development of mesenchymal tissues. [provided by RefSeq, Jul 2008]
FGFR2	0.03339	0.05836	0.02497	No	fibroblast growth factor receptor 2 (from HGNC FGFR2)
KLF5	0.07336	0.09824	0.02488	No	This protein acts downstream of multiple different signaling pathways and is regulated by post-translational modification. It may participate in both promoting and suppressing cell proliferation. Expression of this gene may be changed in a variety of different cancers and in cardiovascular disease. Alternative splicing results in multiple transcript variants. [provided by RefSeq, Nov 2013]
OTX2	0.01975	0.04073	0.02098	No	This gene encodes a member of the bicoid subfamily of homeodomain-containing transcription factors. The encoded protein acts as a transcription factor and plays a role in brain, craniofacial, and sensory organ development. The encoded protein also influences the proliferation and differentiation of dopaminergic neuronal progenitor cells during mitosis. Mutations in this gene cause syndromic micro…
RAX	0.07696	0.09466	0.0177	No	This gene encodes a homeobox-containing transcription factor that functions in eye development. The gene is expressed early in the eye primordia, and is required for retinal cell fate determination and also regulates stem cell proliferation. Mutations in this gene have been reported in patients with defects in ocular development, including microphthalmia, anophthalmia, and coloboma.[provided by R…
WNT9A	0.01024	0.02717	0.01693	No	Homo sapiens wingless-type MMTV integration site family, member 9A (WNT9A), mRNA. (from RefSeq NM_003395)
RORB	0.03942	0.05596	0.01654	No	Nuclear receptor that binds DNA as a monomer to ROR response elements (RORE) containing a single core motif half-site 5'-AGGTCA-3' preceded by a short A-T-rich sequence. Considered to have intrinsic transcriptional activity, have some natural ligands such as all-trans retinoic acid (ATRA) and other retinoids which act as inverse agonists repressing the transcriptional activity. Required for norma…
PAX2	0.01933	0.03565	0.01632	No	PAX2 encodes paired box gene 2, one of many human homologues of the Drosophila melanogaster gene prd. The central feature of this transcription factor gene family is the conserved DNA-binding paired box domain. PAX2 is believed to be a target of transcriptional supression by the tumor suppressor gene WT1. Mutations within PAX2 have been shown to result in optic nerve colobomas and renal hypoplasi…
FZD4	0.03463	0.04638	0.01175	No	This gene is a member of the frizzled gene family. Members of this family encode seven-transmembrane domain proteins that are receptors for the Wingless type MMTV integration site family of signaling proteins. Most frizzled receptors are coupled to the beta-catenin canonical signaling pathway. This protein may play a role as a positive regulator of the Wingless type MMTV integration site signalin…
VSX2	0.06438	0.07542	0.01104	No	Homo sapiens visual system homeobox 2 (VSX2), mRNA. (from RefSeq NM_182894)
CYP1B1	0.1295	0.14046	0.01096	No	This gene encodes a member of the cytochrome P450 superfamily of enzymes. The cytochrome P450 proteins are monooxygenases which catalyze many reactions involved in drug metabolism and synthesis of cholesterol, steroids and other lipids. The enzyme encoded by this gene localizes to the endoplasmic reticulum and metabolizes procarcinogens such as polycyclic aromatic hydrocarbons and 17beta-estradio…
ELF3	0.07141	0.08171	0.0103	No	E74-like factor 3 (ets domain transcription factor, epithelial-specific ) (from HGNC ELF3)
SMAD5	0.01115	0.02093	0.00978	No	The sequence shown here is derived from an Ensembl automatic analysis pipeline and should be considered as preliminary data. (from UniProt H0YAM3)
FOXN4	0.12862	0.13631	0.00769	No	Transcription factor essential for neural and some non- neural tissues development, such as retina and lung respectively. Binds to an 11-bp consensus sequence containing the invariant tetranucleotide 5'-ACGC-3'. During development of the central nervous system, is required to specify the amacrine and horizontal cell fates from multipotent retinal progenitors while suppressing the alternative phot…
PTF1A	0.07612	0.08372	0.0076	No	This gene encodes a protein that is a component of the pancreas transcription factor 1 complex (PTF1) and is known to have a role in mammalian pancreatic development. The protein plays a role in determining whether cells allocated to the pancreatic buds continue towards pancreatic organogenesis or revert back to duodenal fates. The protein is thought to be involved in the maintenance of exocrine …
SHH	0.06176	0.06818	0.00642	No	sonic hedgehog (from HGNC SHH)
MSX1	0.05494	0.06128	0.00634	No	msh homeobox 1 (from HGNC MSX1)
PROX1	0.02991	0.03402	0.00411	No	The sequence shown here is derived from an Ensembl automatic analysis pipeline and should be considered as preliminary data. (from UniProt U3KPY6)
TKT	0.04648	0.05016	0.00368	No	transketolase (from HGNC TKT)
FOXC1	0.0349	0.0384	0.0035	No	Homo sapiens forkhead box C1 (FOXC1), mRNA. (from RefSeq NM_001453)
SMAD1	0.01119	0.01445	0.00326	No	SMAD family member 1 (from HGNC SMAD1)
CDH11	0.02456	0.02557	0.00101	No	cadherin 11, type 2, OB-cadherin (osteoblast) (from HGNC CDH11)
SOX2	0.01168	0.01249	0.00081	No	Homo sapiens SRY (sex determining region Y)-box 2 (SOX2), mRNA. (from RefSeq NM_003106)
SOX8	0.04926	0.04994	0.00068	No	SRY (sex determining region Y)-box 8 (from HGNC SOX8)
LHX2	0.00823	0.00732	-0.00091	No	Nucleus (from UniProt U3KQT5)
PITX3	0.02024	0.01907	-0.00117	No	Transcriptional regulator which is important for the differentiation and maintenance of meso-diencephalic dopaminergic (mdDA) neurons during development. In addition to its importance during development, it also has roles in the long-term survival and maintenance of the mdDA neurons. Activates NR4A2/NURR1- mediated transcription of genes such as SLC6A3, SLC18A2, TH and DRD2 which are essential fo…
PAX6	0.00792	0.00665	-0.00127	No	paired box 6 (from HGNC PAX6)
TBX5	0.02971	0.02747	-0.00224	No	T-box 5 (from HGNC TBX5)
DLX1	0.01893	0.01586	-0.00307	No	distal-less homeobox 1 (from HGNC DLX1)
BMP7	0.01562	0.01192	-0.0037	No	bone morphogenetic protein 7 (from HGNC BMP7)
KLF4	0.0597	0.05573	-0.00397	No	The sequence shown here is derived from an Ensembl automatic analysis pipeline and should be considered as preliminary data. (from UniProt B7ZBT2)
ONECUT1	0.02739	0.02273	-0.00466	No	The sequence shown here is derived from an Ensembl automatic analysis pipeline and should be considered as preliminary data. (from UniProt U3KQR8)
FZD7	0.01341	0.00794	-0.00547	No	Homo sapiens frizzled class receptor 7 (FZD7), mRNA. (from RefSeq NM_003507)
SP1	0.0839	0.07661	-0.00729	No	The sequence shown here is derived from an Ensembl automatic analysis pipeline and should be considered as preliminary data. (from UniProt H3BVI2)
WNT5A	0.01063	0.00289	-0.00774	No	wingless-type MMTV integration site family, member 5A (from HGNC WNT5A)
MEIS1	0.00795	0.0001	-0.00785	No	Meis homeobox 1 (from HGNC MEIS1)
VAX1	0.05518	0.0473	-0.00788	No	Homo sapiens ventral anterior homeobox 1 (VAX1), transcript variant 1, mRNA. (from RefSeq NM_001112704)
SOX9	0.02542	0.01732	-0.0081	No	Homo sapiens SRY (sex determining region Y)-box 9 (SOX9), mRNA. (from RefSeq NM_000346)
SPDEF	0.04968	0.04156	-0.00812	No	Homo sapiens SAM pointed domain containing ETS transcription factor (SPDEF), transcript variant 2, mRNA. (from RefSeq NM_001252294)
SFRP1	0.04265	0.0343	-0.00835	No	Contains NTR domain. (from UniProt Q6ZSL4)
GAS1	0.0624	0.05321	-0.00919	No	Homo sapiens growth arrest-specific 1 (GAS1), mRNA. (from RefSeq NM_002048)
CHRDL1	0.08791	0.07827	-0.00964	No	Homo sapiens chordin-like 1 (CHRDL1), transcript variant 3, mRNA. (from RefSeq NM_145234)
MAF	0.10703	0.09521	-0.01182	No	This protein plays a role in the regulation of several cellular processes, including embryonic lens fiber cell development, increased T-cell susceptibility to apoptosis, and chondrocyte terminal differentiation. Defects in this gene are a cause of juvenile-onset pulverulent cataract as well as congenital cerulean cataract 4 (CCA4). Two transcript variants encoding different isoforms have been fou…
BMP4	0.06318	0.0503	-0.01288	No	bone morphogenetic protein 4 (from HGNC BMP4)
CITED2	0.09741	0.08333	-0.01408	No	Transcriptional coactivator of the p300/CBP-mediated trancription complex. Acts as a bridge, linking TFAP2 transcription factors and the p300/CBP transcriptional coactivator complex in order to stimulate TFAP2-mediated transcriptional activation. Positively regulates TGF-beta signaling through its association with the SMAD/p300/CBP-mediated transcriptional coactivator complex. Stimulates the pero…
NOTCH1	0.0436	0.02866	-0.01494	No	notch 1 (from HGNC NOTCH1)
NR2F2	0.01608	0.0001	-0.01598	No	The sequence shown here is derived from an Ensembl automatic analysis pipeline and should be considered as preliminary data. (from UniProt H3BTC2)
TYR	0.16008	0.1429	-0.01718	No	tyrosinase (from HGNC TYR)
NOTCH2	0.08038	0.06303	-0.01735	No	notch 2 (from HGNC NOTCH2)
HES1	0.03661	0.01708	-0.01953	No	hes family bHLH transcription factor 1 (from HGNC HES1)
HES5	0.05384	0.03413	-0.01971	No	hes family bHLH transcription factor 5 (from HGNC HES5)
WNT16	0.07642	0.0543	-0.02212	No	Homo sapiens wingless-type MMTV integration site family, member 16 (WNT16), transcript variant 1, mRNA. (from RefSeq NM_057168)
DLX2	0.0442	0.02128	-0.02292	No	Likely to play a regulatory role in the development of the ventral forebrain. May play a role in craniofacial patterning and morphogenesis. (from UniProt Q07687)
SIX3	0.05989	0.03571	-0.02418	No	Homo sapiens SIX homeobox 3 (SIX3), mRNA. (from RefSeq NM_005413)
NEUROD4	0.12323	0.09714	-0.02609	No	Homo sapiens neuronal differentiation 4 (NEUROD4), mRNA. (from RefSeq NM_021191)
KLF6	0.06736	0.03939	-0.02797	No	Kruppel-like factor 6 (from HGNC KLF6)
FGF1	0.06504	0.03137	-0.03367	No	The sequence shown here is derived from an Ensembl automatic analysis pipeline and should be considered as preliminary data. (from UniProt C9JUP6)
