# Supplementary material for: Subterranean mammals show convergent regression in ocular genes and enhancers, along with adaptation to tunneling
Source: eLife. 2017 Oct 16;6:e25884. doi: 10.7554/eLife.25884 (PMC5643096; doi:10.7554/eLife.25884)
Supplement: Supplementary file 8. — This table presents the 150 non-coding regions scanned near Pax6 and their relative rate acceleration in subterranean mammals. The first three columns represent the hg19 coordinates of the region. Column 4 represents the mole-acceleration calculated as the negative logarithm to the base 10 of the Mann-Whitney U test p-value. Column 5 provides additional information about the overlap of the region with known tissue-specific enhancers of Pax6. [file elife-25884-supp8.xlsx]

## Sheet: Table S8 Pax6 non-codingregions
Supplemental Table S8: Relative rate acceleration in subterranean mammals for 150 conserved non-genic regions near Pax6
This table presents the 150 non-coding regions scanned near PAX6 and their relative rate acceleration in subterranean mammals. The first 3 columns represent the hg19 coordinates of the region. Column 4 represents the mole-acceleration calculated as the negative logarithm to the base 10 of the Mann-Whitney U test p-value. Column 5 provides additional information about the overlap of the region wit…
chromosome	start	end	name	Mole-acceleration (-log10 p-value)	Overlapping annotated Pax6 Enhancer
chr11	31825492	31826050	cre149	3.1689	Retina-specific enhancer
chr11	31676830	31677382	cre21	3.03688	Retina-specific enhancer
chr11	31843671	31844100	cre86	2.84472	Ectoderm enhancer
chr11	31680811	31681058	cre24	2.5672
chr11	31579711	31579876	cre2	2.54438
chr11	31665551	31665783	cre15	2.35454
chr11	31648205	31648435	cre7	1.83819
chr11	31829486	31829684	cre74	1.56073
chr11	31918154	31918280	cre108	1.36582
chr11	31712678	31713134	cre34	1.28218
chr11	31689620	31689670	cre29	1.25254
chr11	31691874	31691970	cre30	1.19789
chr11	31577478	31577814	cre1	1.18418
chr11	31672204	31673069	cre20	1.17469
chr11	31686519	31686852	cre27	1.17469	overlapping EI enhancer
chr11	31954500	31954672	cre116	1.14871
chr11	32078571	32078785	cre147	1.09781
chr11	31806870	31806967	cre63	1.0729
chr11	31667178	31667733	cre16	1.04833
chr11	31805707	31805770	cre61	1.03045
chr11	32045726	32045867	cre139	0.923534
chr11	31709509	31709748	cre32	0.867267
chr11	31850943	31851023	cre89	0.853576
chr11	32030352	32030580	cre133	0.801004
chr11	31584622	31585001	cre3	0.778847
chr11	32032002	32032093	cre134	0.77047
chr11	31826464	31826716	cre150	0.711571
chr11	31802146	31802249	cre59	0.68844
chr11	31995051	31995170	cre124	0.682237
chr11	31709863	31709980	cre33	0.664023
chr11	32014436	32014684	cre127	0.611465
chr11	31806135	31806690	cre62	0.594295
chr11	31996458	31996637	cre125	0.592243
chr11	31819767	31819980	cre69	0.535107
chr11	31663127	31663443	cre14	0.52877
chr11	32048595	32048815	cre140	0.52877
chr11	32085867	32086041	cre148	0.514502
chr11	32063018	32063325	cre144	0.494388
chr11	31990068	31990162	cre119	0.486753
chr11	31657995	31658190	cre9	0.453803
chr11	31851350	31851541	cre90	0.446721
chr11	31677847	31677931	cre23	0.441273
chr11	31672060	31672124	cre19	0.419134
chr11	31719530	31719795	cre35	0.392717
chr11	31990204	31990372	cre120	0.387988
chr11	31867036	31867232	cre94	0.362205
chr11	32054195	32054275	cre142	0.35738
chr11	31798092	31798237	cre57	0.35017
chr11	31901356	31901560	cre104	0.344962
chr11	31990834	31990956	cre123	0.343313
chr11	31743070	31743279	cre45	0.337453
chr11	31677604	31677836	cre22	0.331662
chr11	31837126	31837308	cre81	0.320646
chr11	31843251	31843551	cre85	0.314954
chr11	31623013	31623888	cre4	0.3147
chr11	31661523	31661645	cre11	0.3147
chr11	31821808	31821945	cre72	0.303885
chr11	31845607	31846281	cre87	0.30378
chr11	31742625	31742708	cre42	0.30373
chr11	31851938	31851998	cre92	0.298346
chr11	31947827	31947901	cre114	0.292884
chr11	31670916	31671037	cre17	0.277472
chr11	31662056	31662847	cre12	0.272417
chr11	31829097	31829371	cre73	0.27139
chr11	31671204	31671623	cre18	0.267426
chr11	31783223	31783522	cre51	0.267426
chr11	31841446	31841564	cre84	0.261831	overlapping Pancreas enhancer
chr11	32004618	32004850	cre126	0.257639
chr11	31898739	31898950	cre103	0.252841
chr11	31821352	31821452	cre71	0.252718
chr11	31870690	31870745	cre96	0.249356
chr11	31741868	31742005	cre40	0.248106
chr11	32052483	32053375	cre141	0.243434
chr11	31839514	31839602	cre83	0.241453
chr11	31790433	31790712	cre55	0.238824
chr11	31830703	31830773	cre75	0.23778
chr11	32037213	32037335	cre136	0.225366
chr11	31788995	31789094	cre53	0.221003
chr11	32024864	32024992	cre132	0.219699
chr11	31834316	31834403	cre79	0.202818
chr11	31642529	31642616	cre6	0.18672
chr11	32078285	32078372	cre145	0.184404
chr11	31663000	31663106	cre13	0.173241
chr11	31832879	31833030	cre77	0.160038
chr11	32078384	32078556	cre146	0.15574
chr11	31785607	31786846	cre52	0.139572
chr11	31834001	31834185	cre78	0.139333
chr11	32062849	32063004	cre143	0.131908
chr11	31685577	31685991	cre26	0.130487	overlapping EI enhancer
chr11	31857707	31857783	cre93	0.119943
chr11	31819563	31819744	cre68	0.109653
chr11	31819271	31819529	cre67	0.104397
chr11	31975767	31975820	cre117	0.0997568
chr11	31681868	31681992	cre25	0.0981513
chr11	31791747	31791805	cre56	0.092271
chr11	31689388	31689511	cre28	0.0891286
chr11	31881471	31881534	cre98	0.0869088
chr11	32020241	32020359	cre130	0.0807339
chr11	32020403	32020661	cre131	0.0728356
chr11	31885574	31885634	cre100	0.0712514
chr11	31649756	31649946	cre8	0.0655498
chr11	31831049	31831140	cre76	0.0638204
chr11	31834968	31835097	cre80	0.0633595
chr11	31742860	31742931	cre44	0.0621269
chr11	31820916	31821211	cre70	0.0608247
chr11	31734030	31734956	cre39	0.0541807
chr11	31750191	31750347	cre46	0.0526924
chr11	31733416	31733610	cre38	0.0521091
chr11	31742396	31742449	cre41	0.0484207
chr11	32016721	32016945	cre129	0.0484207
chr11	31658669	31658895	cre10	0.0470597
chr11	31851829	31851891	cre91	0.0444291
chr11	31897560	31898021	cre102	0.0431586
chr11	32016579	32016706	cre128	0.0431586
chr11	31838681	31838767	cre82	0.0425022
chr11	31947942	31948019	cre115	0.0419174
chr11	31809701	31810054	cre64	0.041254
chr11	31989262	31989956	cre118	0.0400355
chr11	31732918	31733065	cre37	0.0395208
chr11	31800792	31800904	cre58	0.0372357
chr11	31817512	31818022	cre66	0.0369907
chr11	31896335	31896602	cre101	0.0329492
chr11	31904560	31904686	cre105	0.0310133
chr11	31780164	31780226	cre50	0.0303207
chr11	31692434	31692659	cre31	0.0258159
chr11	31943239	31943292	cre113	0.0258159
chr11	31779166	31779291	cre49	0.0218117
chr11	31919911	31919963	cre109	0.0205662
chr11	31924738	31924789	cre111	0.0184503
chr11	31804804	31804872	cre60	0.0160832
chr11	31943088	31943226	cre112	0.00821411
chr11	31919985	31920040	cre110	0.00580483
chr11	31742740	31742829	cre43	0.00348283
chr11	31885452	31885516	cre99	0.00320744
chr11	31779096	31779151	cre48	0.00231036
chr11	31990723	31990823	cre122	0.00219387
chr11	31725566	31725631	cre36	0.00168023
chr11	31750366	31750428	cre47	0.00160018
chr11	31846886	31847194	cre88	0.00158642
chr11	31870758	31871043	cre97	0.00151055
chr11	32033780	32033907	cre135	0.0014258
chr11	31790172	31790387	cre54	0.0010436
chr11	31990643	31990709	cre121	0.000901439
chr11	32039539	32039664	cre137	0.000802497
chr11	31816666	31817264	cre65	0.00053154
chr11	31627648	31627900	cre5	0.000467017
chr11	31917096	31917158	cre107	0.000399312
chr11	31868426	31868529	cre95	0.00032227
chr11	31904711	31904782	cre106	0.000267623
chr11	32041626	32042765	cre138	NA
