# Supplementary material for: Subterranean mammals show convergent regression in ocular genes and enhancers, along with adaptation to tunneling
Source: eLife. 2017 Oct 16;6:e25884. doi: 10.7554/eLife.25884 (PMC5643096; doi:10.7554/eLife.25884)
Supplement: Supplementary file 10. — This table presents the 17 subterranean-accelerated non-coding regions scanned near the 40 TF genes listed in Supplementary file 9, significant at a FDR of 10%. Columns 1–3 list their hg19 coordinates. Column 4 presents the mole-acceleration calculated as the Mann-Whitney U test p-value. Column 5 lists the permutation-based FDR q-value. [file elife-25884-supp10.xlsx]

## Sheet: Table S10-Development Enhancers
Supplemental Table S10: Relative rate acceleration in subterranean mammals for conserved non-coding regions near developmental transcription factors
This table presents the 17 subterranean-accelerated non-coding regions scanned near the 40 TFs listed in Table S9, significant at a FDR of 10%. Columns 1- 3 list their hg19 coordinates. Column 4 represents the mole-acceleration calculated as the Mann-Whitney U test p-value. Column 5 lists the permutation-based FDR q-value.
chromosome	start	end	name	Mole-acceleration (p-value)	Q-value
chr1	47878523	47878600	FOXE3cre1	0.00104354	0.0342
chr14	54724424	54724657	BMP4cre185	0.00110248	0.0342
chr10	102633493	102633924	PAX2cre128	0.00131881	0.0431667
chr11	31825492	31826050	PAX6cre149	0.00147168	0.0529
chr14	57513392	57513530	OTX2cre186	0.00155409	0.0529
chr14	74670283	74670752	VSX2cre13	0.00160932	0.0529
chr7	15611116	15611265	MEOX2cre16	0.00164922	0.0529
chr1	171437439	171437551	PRRX1cre196	0.00195086	0.070075
chr11	31676830	31677382	PAX6cre21	0.00198772	0.070075
chr20	21087036	21087108	PAX1cre172	0.00208225	0.070075
chr10	4386856	4386966	KLF6cre109	0.0021977	0.0716
chr1	213937315	213937499	PROX1cre157	0.002319	0.0785167
chr2	44972066	44972572	SIX3cre116	0.00244639	0.0877846
chr14	57226993	57227137	OTX2cre37	0.00257513	0.0939
chr9	126945223	126945612	LHX2cre82	0.00257513	0.0939
chr14	74688498	74688637	VSX2cre6	0.00271016	0.0939
chr2	71975674	71975761	VAX2cre115	0.00271016	0.0939
