# Supplementary material for: Subterranean mammals show convergent regression in ocular genes and enhancers, along with adaptation to tunneling
Source: eLife. 2017 Oct 16;6:e25884. doi: 10.7554/eLife.25884 (PMC5643096; doi:10.7554/eLife.25884)
Supplement: Supplementary file 11. — This table presents the 62 subterranean-accelerated putative FANTOM5 enhancers significant at a FDR of 15%. Fantom5 element names containing the word 'eye' correspond to FANTOM5 enhancers identified as eye enhancers in this analysis. Columns 2 and 3 list each region's mm9 and hg19 coordinates respectively. Column 4 represents the mole-acceleration calculated as the Mann-Whitney U test p-value. Column 4 lists the permutation-based FDR q-value. [file elife-25884-supp11.xlsx]

## Sheet: Table S11-FANTOM5 enhancers
Supplemental Table S11: Relative rate acceleration in subterranean mammals for putative FANTOM5 enhancer regions
This table presents the 62 subterranean-accelerated putative FANTOM5 enhancers significant at a FDR of 15%. Fantom5 element names containing the word 'eye' correspond to FANTOM5 enhancers identified as eye enhancers in this analysis. Columns 2 and 3 list each region's mm9 and hg19 coordinates respectively. Column 4 represents the mole-acceleration calculated as the Mann-Whitney U test p-value. Co…
FANTOM5 _element	mm9_coordinates	hg19_coordinates	Mole acceleration P-value	Q-value
fan5_eye_ele675	chr4:134409768-134410081	chr1:25756605-25756838	0.00104773	0.0216
fan5_neg_ele6975	chr8:82832787-82833073	chr4:145283807-145284515	0.00129785	0.0357
fan5_neg_ele2853	chr15:78280505-78280772	chr22:37476951-37477139	0.00132141	0.0357
fan5_eye_ele859	chr7:123182765-123183207	chr11:16634238-16634682	0.00139332	0.0357
fan5_neg_ele4240	chr2:62220685-62220772	chr2:162899559-162899794	0.00147002	0.0357
fan5_neg_ele4917	chr3:103716727-103716903	chr1:114356930-114357131	0.00155409	0.0357
fan5_neg_ele864	chr10:92761124-92761180	chr12:96602752-96602806	0.00158406	0.0357
fan5_neg_ele6338	chr6:123240573-123241037	chr12:8694612-8695236	0.0020554	0.0536
fan5_neg_ele1818	chr12:108361830-108362065	chr14:98639726-98639966	0.00206931	0.0536
fan5_eye_ele502	chr2:17971786-17972384	chr10:21808552-21809112	0.0022061	0.0536
fan5_neg_ele592	chr10:7564144-7564459	chr6:149792709-149792896	0.0023659	0.0592273
fan5_neg_ele5565	chr5:28327139-28327479	chr15:44105469-44107209	0.00271016	0.07865
fan5_neg_ele2401	chr14:52552225-52552607	chr14:21510093-21510469	0.0027206	0.07865
fan5_neg_ele963	chr10:117486480-117486706	chr12:68799897-68800133	0.00278661	0.07865
fan5_neg_ele5506	chr4:150298587-150298847	chr1:8003281-8003565	0.00281545	0.07865
fan5_neg_ele5761	chr5:91187346-91187729	chr4:74699463-74699814	0.00293443	0.07865
fan5_eye_ele66	chr10:44184418-44184747	chr6:106528310-106528651	0.00299982	0.07865
fan5_neg_ele113	chr1:60815156-60815508	chr2:204584865-204585272	0.00315499	0.0791944
fan5_eye_ele414	chr17:83677193-83677333	chr2:42329919-42330095	0.0033158	0.0830789
fan5_neg_ele3182	chr16:52467849-52468105	chr3:105073282-105073541	0.00342184	0.086775
fan5_eye_ele73	chr10:69560746-69561097	chr10:61665026-61665359	0.0034875	0.086775
fan5_neg_ele1078	chr11:21123524-21123896	chr2:64259754-64260041	0.00351184	0.086775
fan5_neg_ele4233	chr2:60759098-60759264	chr2:161308605-161308800	0.00370964	0.0905217
fan5_neg_ele6335	chr6:122875719-122875966	chr12:8279403-8279558	0.00401943	0.104946
fan5_eye_ele259	chr13:102537336-102537465	chr5:67512295-67512425	0.00405467	0.104946
fan5_neg_ele7315	chr9:57487875-57487964	chr15:75080537-75080643	0.00412124	0.104946
fan5_neg_ele7529	chr9:123982731-123983418	chr3:46357558-46358269	0.00429368	0.109067
fan5_neg_ele2633	chr15:9384898-9385040	chr5:35925340-35925488	0.00436309	0.109067
fan5_neg_ele127	chr1:64988907-64989158	chr2:208871927-208872152	0.0044002	0.109067
fan5_eye_ele2	chr1:12982163-12982590	chr8:70746544-70747070	0.0046506	0.11693
fan5_neg_ele6668	chr7:111315645-111315927	chr11:5548114-5548511	0.00485127	0.122919
fan5_neg_ele848	chr10:87293408-87293851	chr12:102897990-102898498	0.00485495	0.122919
fan5_neg_ele233	chr1:97514169-97514589	chr5:100175890-100176371	0.00487321	0.122919
fan5_neg_ele5554	chr5:23540020-23540313	chr7:23056001-23056352	0.00487321	0.122919
fan5_neg_ele4061	chr19:59920219-59920475	chr10:119695762-119696030	0.00504008	0.122919
fan5_neg_ele6970	chr8:80328951-80329153	chr4:148282337-148282570	0.00524212	0.126103
fan5_eye_ele796	chr6:124869564-124870009	chr12:6873454-6873917	0.00530104	0.126103
fan5_neg_ele3509	chr17:71484320-71484796	chr18:3060649-3061429	0.00533486	0.126103
fan5_neg_ele2934	chr15:98726738-98726939	chr12:49486410-49486606	0.00541415	0.126103
fan5_neg_ele3500	chr17:67820477-67820843	chr18:7440856-7441221	0.00557077	0.12994
fan5_neg_ele3718	chr18:61003516-61003927	chr5:149742923-149743293	0.00562563	0.12994
fan5_neg_ele692	chr10:27733163-27733497	chr6:128890851-128891130	0.0056647	0.12994
fan5_eye_ele588	chr3:51187406-51187571	chr4:140175540-140175694	0.00577037	0.12994
fan5_eye_ele586	chr3:34552915-34553228	chr3:181433869-181434177	0.00590487	0.133391
fan5_neg_ele3026	chr16:22118863-22119943	chr3:185482213-185483392	0.00590487	0.133391
fan5_neg_ele4978	chr3:121274520-121274757	chr1:95232775-95232991	0.00594662	0.133391
fan5_neg_ele4181	chr2:35418128-35418313	chr9:124334707-124334919	0.00605241	0.133391
fan5_eye_ele526	chr2:44971249-44971459	chr2:145280423-145280643	0.00609735	0.133391
fan5_neg_ele911	chr10:98244807-98244953	chr12:90249155-90249259	0.00614769	0.133391
fan5_neg_ele3574	chr17:84457661-84458016	chr2:43282939-43283408	0.00614807	0.133391
fan5_neg_ele6117	chr6:54385608-54386044	chr7:29852162-29852644	0.00630899	0.133391
fan5_neg_ele5055	chr3:145819153-145819692	chr1:85454292-85454637	0.00641358	0.133391
fan5_neg_ele6656	chr7:108252370-108252688	chr11:72857840-72858165	0.00650112	0.133391
fan5_neg_ele541	chr1:187339479-187339782	chr1:220012175-220012330	0.00652664	0.133391
fan5_eye_ele20	chr1:88400492-88401369	chr2:232545599-232546526	0.00659892	0.133391
fan5_neg_ele2867	chr15:79855071-79855345	chr22:39649806-39650090	0.00669135	0.133875
fan5_neg_ele1071	chr11:20913257-20913483	chr2:64452549-64452796	0.00695436	0.141711
fan5_eye_ele892	chr8:81553246-81554172	chr4:146857857-146858864	0.00697961	0.141711
fan5_neg_ele2776	chr15:61243516-61243667	chr8:128185391-128185545	0.00701167	0.141711
fan5_neg_ele3606	chr17:88518187-88518422	chr2:48180268-48180414	0.00711872	0.141711
fan5_eye_ele111	chr11:57457667-57458114	chr5:153568895-153569378	0.00721421	0.144323
fan5_neg_ele5681	chr5:65276333-65276631	chr4:38763777-38764069	0.00735043	0.144508
